# Supplementary material for: Identification of a highly efficient chloroplast-targeting peptide for plastid engineering
Source: PLoS Biol. 2024 Sep 19;22(9):e3002785. doi: 10.1371/journal.pbio.3002785 (PMC11444414; doi:10.1371/journal.pbio.3002785)
Supplement: S1 Data — (XLSX) [file pbio.3002785.s023.xlsx]

## Sheet: Fig 1A
Chloroplast-related Arabidopsis mutants in the Chloroplast Functional Database
Line	Locus	TAIR Gene Description	Phenotype	Note		Ref
11-0739-1	At1g02910	tetratricopeptide repeat (TPR)-containing protein	weak pale-green
11-3590-1	At1g05340		weak pale-green
52-0789-1	At1g06680	photosystem II subunit P-1	morphological abnormalities, albino, pale-green
SALK_026379.39.95.x	At1g08520	ALBINA 1	pale-green
SALK_048878.56.00.x	At1g08520	ALBINA 1	pale-green
SALK_142130.31.35.x	At1g15510	Tetratricopeptide repeat (TPR)-like superfamily protein	albino
FLAG_509A08	At1g15510	Tetratricopeptide repeat (TPR)-like superfamily protein	albino
FLAG_428B04	At1g15510	Tetratricopeptide repeat (TPR)-like superfamily protein	albino
SALK_112251.52.15.x	At1g15510	Tetratricopeptide repeat (TPR)-like superfamily protein	pale-green
12-2163-1	At1g15710	prephenate dehydrogenase family protein	morphological abnormalities
SALK_001756.54.50.x	At1g15710	prephenate dehydrogenase family protein	pale-green
15-1960-1	At1g20110	RING/FYVE/PHD zinc finger superfamily protein	albino	Nucleus + Endosome		Kolb, C., 2015. Plant Physiol
WiscDsLox425C06	At1g21640	NAD kinase 2	morphological abnormalities
15-5467-1	At1g21640	NAD kinase 2	weak pale-green
16-0057-1	At1g22700	Tetratricopeptide repeat (TPR)-like superfamily protein	morphological abnormalities, pale-green
CSHL_GT7997	At1g31330	photosystem I subunit F	morphological abnormalities
SALK_029445.55.25.x	At1g31410	putrescine-binding periplasmic protein-related	albino
SALK_063761.42.40.x	At1g31410	putrescine-binding periplasmic protein-related	albino
15-4987-1	At1g32060	phosphoribulokinase	morphological abnormalities, pale-green
11-6528-1	At1g32080	membrane protein, putative	variegated
15-5350-1	At1g32080	membrane protein, putative	variegated
16-1202-1	At1g32080	membrane protein, putative	variegated
SALK_085897.49.80.x	At1g44446	Pheophorbide a oxygenase family protein with Rieske [2Fe-2S] d...	pale-green
SALK_023340.33.30.x	At1g51350	ARM repeat superfamily protein	pale-green
SALK_016097.51.65.x	At1g56190	Phosphoglycerate kinase family protein	albino
SALK_071724.53.30.x	At1g56190	Phosphoglycerate kinase family protein	pale-green cotyledon
SALK_003720.56.00.x	At1g58080	ATP phosphoribosyl transferase 1	pale-green
SALK_152420.55.40.x	At1g58080	ATP phosphoribosyl transferase 1	pale-green
SALK_053036.54.60.x	At1g58290	Glutamyl-tRNA reductase family protein	pale-green
WiscDsLox477-480E17	At1g63680	acid-amino acid ligases;ligases;ATP binding;ATP binding;ligases	albino
WiscDsLox311G11	At1g63680	acid-amino acid ligases;ligases;ATP binding;ATP binding;ligases	albino
SALK_126518.42.25.x	At1g63680	acid-amino acid ligases;ligases;ATP binding;ATP binding;ligases	albino
13-6090-1	At1g63680	acid-amino acid ligases;ligases;ATP binding;ATP binding;ligases	albino
SALK_002470.43.20.x	At1g63970	isoprenoid F	albino
12-2658-1	At1g63970	isoprenoid F	albino
12-3455-1	At1g64790	ILITYHIA	morphological abnormalities	C-ter target sequence		Faus, I., 2018. J. Plant Physiol
16-3046-1	At1g68450	VQ motif-containing protein	morphological abnormalities, pale-green
SALK_010806.56.00.x	At1g68590	Ribosomal protein PSRP-3/Ycf65	pale-green
SALK_015097.34.20.x	At1g68890	magnesium ion binding;thiamin pyrophosphate binding;hydro-lyas...	albino
SALK_137597.50.20.x	At1g68890	magnesium ion binding;thiamin pyrophosphate binding;hydro-lyas...	albino
SALK_005734.48.70.x	At1g69200	fructokinase-like 2	albino
FLAG_110F06	At1g69200	fructokinase-like 2	albino
SALK_008812.54.75.x	At1g69200	fructokinase-like 2	pale-green cotyledon
CSHL_GT8425	At1g71720	Nucleic acid-binding proteins superfamily	morphological abnormalities, pale-green
SALK_014335.35.50.x	At1g71720	Nucleic acid-binding proteins superfamily	pale-green
SALK_072637.50.75.x	At1g71720	Nucleic acid-binding proteins superfamily	pale-green
SALK_124725.42.85.x	At1g71720	Nucleic acid-binding proteins superfamily	pale-green cotyledon
WiscDsLox345-348E16	At1g74030	enolase 1	pale-green
SALK_046606.56.00.x	At1g74470	Pyridine nucleotide-disulphide oxidoreductase family protein	albino
SALK_027899.37.95.x	At1g74850	plastid transcriptionally active 2	albino
SALK_061790.55.25.x	At1g76490	hydroxy methylglutaryl CoA reductase 1	morphological abnormalities
SALK_125435.46.20.x	At1g76490	hydroxy methylglutaryl CoA reductase 1	morphological abnormalities
CSHL_ET8371	At1g76620	Protein of unknown function, DUF547	morphological abnormalities, pale-green
SALK_075640.52.75.x	At1g78620	Protein of unknown function DUF92, transmembrane	pale-green
52-0399-1	At1g79730	hydroxyproline-rich glycoprotein family protein	morphological abnormalities
11-0972-1	At1g79850	ribosomal protein S17	morphological abnormalities
11-3546-1	At1g79850	ribosomal protein S17	morphological abnormalities
54-5096-1	At1g79850	ribosomal protein S17	morphological abnormalities
GT_5_19055	At1g79850	ribosomal protein S17	morphological abnormalities, pale-green
SALK_010658.36.65.x	At1g80380	P-loop containing nucleoside triphosphate hydrolases superfami...	albino
SALK_036371.55.25.x	At1g80380	P-loop containing nucleoside triphosphate hydrolases superfami...	albino
13-0470-1	At2g01140	Aldolase superfamily protein	pale-green
12-0591-1	At2g01140	Aldolase superfamily protein	morphological abnormalities, pale-green
52-0286-1	At2g01140	Aldolase superfamily protein	morphological abnormalities, pale-green
53-2954-1	At2g01140	Aldolase superfamily protein	morphological abnormalities, pale-green, weak pale-green
GT_3_17361	At2g01190	Octicosapeptide/Phox/Bem1p family protein	albino	Nucleus		Kaundal, R., 2010. Plant Physiol
SALK_104852.46.05.x	At2g15290	translocon at inner membrane of chloroplasts 21	albino
GABI_577D06	At2g15290	translocon at inner membrane of chloroplasts 21	albino
54-3414-1	At2g20890	photosystem II reaction center PSB29 protein	variegated
15-2860-1	At2g20920	Protein of unknown function (DUF3353)	morphological abnormalities
SALK_026097C	At2g21170	triosephosphate isomerase	albino
SALK_152526.56.00.x	At2g21170	triosephosphate isomerase	pale-green
53-3962-1	At2g23230	Terpenoid cyclases/Protein prenyltransferases superfamily protein	morphological abnormalities, albino, pale-green
SALK_026289.23.35.x	At2g24090	Ribosomal protein L35	pale-green
SALK_067191.28.70.x	At2g24120	DNA/RNA polymerases superfamily protein	albino
WiscDsLox413-416B20	At2g26930	4-(cytidine 5'-phospho)-2-C-methyl-D-erithritol kinase	albino
SALK_107310.49.50.x	At2g26930	4-(cytidine 5'-phospho)-2-C-methyl-D-erithritol kinase	albino
GT_5_106814	At2g28800	63 kDa inner membrane family protein	albino, pale-green
SALK_005430.50.00.x	At2g31890	RAP	pale-green
13-5722-1	At2g33250		morphological abnormalities
53-4136-1	At2g33800	Ribosomal protein S5 family protein	morphological abnormalities, pale-green
SALK_098374.52.05.x	At2g36850	glucan synthase-like 8	pale-green	Golgi + Plasma membrane		Thiele, K., 2009. Plant J.
SALK_109342.24.80.x	At2g36850	glucan synthase-like 8	pale-green
11-2413-1	At2g40400	Protein of unknown function (DUF399 and DUF3411)	morphological abnormalities
SALK_115589.37.10.x	At2g43090	Aconitase/3-isopropylmalate dehydratase protein	pale-green
SALK_112451.51.70.x	At2g45770	signal recognition particle receptor protein, chloroplast (FTSY)	pale-green
CSHL_GT7298	At2g48070	resistance to phytophthora 1	morphological abnormalities
CSHL_ET6327	At2g48070	resistance to phytophthora 1	morphological abnormalities
15-2193-1	At2g48120	pale cress protein (PAC)	albino
15-3340-1	At2g48120	pale cress protein (PAC)	albino
SALK_080596C	At2g48120	pale cress protein (PAC)	albino
11-2389-1	At2g48120	pale cress protein (PAC)	albino
GT_5_108588	At3g01440	PsbQ-like 1	morphological abnormalities
SALK_014625.55.40.x	At3g02780	isopentenyl pyrophosphate:dimethylallyl pyrophosphate isomerase 2	morphological abnormalities
SALK_110045.48.30.x	At3g04260	plastid transcriptionally active 3	albino
13-2198-1	At3g04260	plastid transcriptionally active 3	albino
SALK_033039.49.85.x	At3g04870	zeta-carotene desaturase	albino
13-4177-1	At3g06430	Tetratricopeptide repeat (TPR)-like superfamily protein	morphological abnormalities
SALK_144420.56.00.x	At3g22690		albino, pale-green
11-3351-1	At3g22960	Pyruvate kinase family protein	weak pale-green
SALK_066068.42.25.x	At3g27160	Ribosomal protein S21 family protein	albino, pale-green
CSHL_GT5062	At3g53900	uracil phosphoribosyltransferase	morphological abnormalities, pale-green
SALK_086006.24.05.x	At3g53900	uracil phosphoribosyltransferase	pale-green
FLAG_191A02	At3g53900	uracil phosphoribosyltransferase	pale-green
SALK_025191.38.25.x	At3g55250		pale-green
52-0299-1	At3g63410	S-adenosyl-L-methionine-dependent methyltransferases superfami...	albino, pale-green
SALK_031151.20.75.x	At3g63410	S-adenosyl-L-methionine-dependent methyltransferases superfami...	albino
11-1883-1	At3g63410	S-adenosyl-L-methionine-dependent methyltransferases superfami...	pale-green
13-3733-1	At3g63410	S-adenosyl-L-methionine-dependent methyltransferases superfami...	pale-green
GT_5_9713	At4g00220	Lateral organ boundaries (LOB) domain family protein	morphological abnormalities, pale-green
15-4889-1	At4g00600	Amino acid dehydrogenase family protein	weak pale-green
SALK_063371.53.85.x	At4g01800	Albino or Glassy Yellow 1	albino, pale-green
GT_5_21550	At4g02770	photosystem I subunit D-1	weak pale-green
12-0636-1	At4g03280	photosynthetic electron transfer C	pale-green
GT_5_11569	At4g09650	ATP synthase delta-subunit gene	albino, pale-green
53-3488-1	At4g15560	Deoxyxylulose-5-phosphate synthase	albino
53-3488-2	At4g15560	Deoxyxylulose-5-phosphate synthase	albino
13-1164-1	At4g18480	P-loop containing nucleoside triphosphate hydrolases superfami...	albino, pale-green
GT_5_17624	At4g18750	Pentatricopeptide repeat (PPR) superfamily protein	morphological abnormalities, variegated
16-1596-1	At4g27600	pfkB-like carbohydrate kinase family protein	variegated
SALK_075057.20.85.x	At4g28590		albino
53-3696-2	At4g28590		morphological abnormalities, albino, pale-green
CSHL_GT5007	At4g32260	ATPase, F0 complex, subunit B/B', bacterial/chloroplast	albino
11-1957-1	At4g32260	ATPase, F0 complex, subunit B/B', bacterial/chloroplast	albino
WiscDsLox497_01F	At4g34740	GLN phosphoribosyl pyrophosphate amidotransferase 2	pale-green
53-3129-1	At4g34830	Pentatricopeptide repeat (PPR) superfamily protein	pale-green, variegated
CSHL_GT7250	At4g36150	Disease resistance protein (TIR-NBS-LRR class) family	morphological abnormalities
15-1998-1	At5g01080	Beta-galactosidase related protein	morphological abnormalities
53-2078-1	At5g01080	Beta-galactosidase related protein	morphological abnormalities
GT_5_81048	At5g02120	one helix protein	morphological abnormalities, albino, pale-green
GABI_362D02	At5g02120	one helix protein	pale-green
52-1097-1	At5g05730	anthranilate synthase alpha subunit 1	morphological abnormalities
54-3983-1	At5g05730	anthranilate synthase alpha subunit 1	morphological abnormalities
15-2572-1	At5g08610	P-loop containing nucleoside triphosphate hydrolases superfami...	pale-green
GT_5_43118	At5g09790	ARABIDOPSIS TRITHORAX-RELATED PROTEIN 5	albino
SALK_107824.48.10.x	At5g15450	casein lytic proteinase B3	albino
13-1573-1	At5g15450	casein lytic proteinase B3	pale-green
16-0684-1	At5g15450	casein lytic proteinase B3	pale-green
SALK_111575.54.30.x	At5g15450	casein lytic proteinase B3	pale-green
SALK_071039.54.75.x	At5g15450	casein lytic proteinase B3	pale-green
WiscDsLox293-296invL15	At5g35220	Peptidase M50 family protein	pale-green
54-4443-1	At5g43750	NAD(P)H dehydrogenase 18	morphological abnormalities
53-3662-1	At5g48910	Pentatricopeptide repeat (PPR) superfamily protein	morphological abnormalities
12-3776-1	At5g50210	quinolinate synthase	morphological abnormalities
53-2202-1	At5g51100	Fe superoxide dismutase 2	albino, pale-green
11-6562-1	At5g51100	Fe superoxide dismutase 2	pale-green
SALK_080457.16.40.n	At5g51100	Fe superoxide dismutase 2	pale-green
