# Supplementary material for: Identification of a highly efficient chloroplast-targeting peptide for plastid engineering
Source: PLoS Biol. 2024 Sep 19;22(9):e3002785. doi: 10.1371/journal.pbio.3002785 (PMC11444414; doi:10.1371/journal.pbio.3002785)
Supplement: S2 Data — (XLSX) [file pbio.3002785.s024.xlsx]

## Sheet: Fig 1B-D
Computational prediction of 89 selected nucleus-encoded proteins related to Arabidopsis chloroplast mutants by TargetP-2.0
Locus	Protein sequences	Biological function	Predicted prepeptide	Length of prepeptide (aa)	cTP cleavage stie	tTP cleavage site	cTP score	tTP score	mTP score	Predicted localization
At1g02910	MAVATAPSLNRHFPRRISNLYSRVKQRRPWLPPGDATLFNSRRNWDSHLFVYASSSSSPS SSPPSPNSPTDDLTAELCVNTGLDLFKRGRVKDALVQFETALSLAPNPIESQAAYYNKAC CHAYRGEGKKAVDCLRIALRDYNLKFATILNDPDLASFRALPEFKELQEEARLGGEDIGD NFRRDLKLISEVRAPFRGVRKFFYFAFAAAAGISMFFTVPRLVQAIRGGDGAPNLLETTG NAAINIGGIVVMVSLFLWENKKEEEQMVQITRDETLSRLPLRLSTNRVVELVQLRDTVRP VILAGKKETVTLAMQKADRFRTELLRRGVLLVPVVWGERKTPEIEKKGFGASSKAATSLP SIGEDFDTRAQSVVAQSKLKGEIRFKAETVSPG…	Photosystem II	MAVATAPSLNRHFPRRISNLYSRVKQRRPWLPPGDATLFNSRRNWDSHLFVYASS	54	VYASS		0.590019	0.005389	0.101933	cTP
At1g05340	MSLPPFTCRLLAAAAALYLIGLLCVGADTKDVTAPKIPGCSNEFQMVKVENWVNGENGET FTAMTAQFGTMLPSDKDKAVKLPVALTTPLDSCSNLTSKLSGSIALSVRGECAFTVKAQV AQAGGAAALVLINDKEELDEMVCGEKDTSLNVSIPILMITTSSGDALKKSIMQNKKVELL LYAPKSPIVDYAVVFLWLMSVGTVFVASVWSHVTSPKKNDEQYDELSPKKSSNVDATKGG AEEETLDISAMGAVIFVISASTFLVLLFFFMSSWFILILTIFFVIGGMQGMHNIIVTLIT RRCSKCGQKNLKLPLLGNTSILSLVVLLFCFVVAILWFMNRKTSHAWAGQDIFGICMMIN VLQVARLPNIRVATILLCCAFFYDIFWVFISPL…	ABA-activation signal	MSLPPFTCRLLAAAAALYLIGLLCVGADTKDVTAPKIPGCSNEFQMVKVENWVNGENGET	30	ADTKD		1e-06	0	1.3e-05	OTHER
At1g06680	MAYSACFLHQSALASSAARSSSSSSSQRHVSLSKPVQIICKAQQSHEDDNSAVSRRLALT LLVGAAAVGSKVSPADAAYGEAANVFGKPKTNTDFLPYNGDGFKVQVPAKWNPSKEIEYP GQVLRFEDNFDATSNLNVMVTPTDKKSITDYGSPEEFLSQVNYLLGKQAYFGETASEGGF DNNAVATANILESSSQEVGGKPYYYLSVLTRTADGDEGGKHQLITATVNGGKLYICKAQA GDKRWFKGARKFVESAATSFSVA	Photosynthesis	MAYSACFLHQSALASSAARSSSSSSSQRHVSLSKPVQIICKAQQSHEDDNSAVSRRLALTLLVGAAAVGSKVSPADAAY	78	IICKA	ADAAY	0.078418	0.919287	0.001797	tTP
At1g08520	MAMTPVASSSPVSTCRLFRCNLLPDLLPKPLFLSLPKRNRIASCRFTVRASANATVESPN GVPASTSDTDTETDTTSYGRQFFPLAAVVGQEGIKTALLLGAVDREIGGIAISGRRGTAK TVMARGLHEILPPIEVVVGSISNADPACPDEWEDDLDERIEYNADNTIKTEIVKSPFIQI PLGVTEDRLIGSVDVEESVKRGTTVFQPGLLAEAHRGVLYVDEINLLDEGISNLLLNVLT DGVNIVEREGISFRHPCKPLLIATYNPEEGAVREHLLDRVAINLSADLPMSFEDRVAAVG IATQFQERCNEVFRMVNEETETAKTQIILAREYLKDVKISREQLKYLVLEAVRGGVQGHR AELYAARVAKCLAAIEGREKVTIDDLRKAVELV…	Chlorophyll biosynthesis	MAMTPVASSSPVSTCRLFRCNLLPDLLPKPLFLSLPKRNRIASCRFTVRASA	51	VRASA		0.997394	0.000382	0.000843	cTP
At1g15510	MASSAQSPHFYLNPGKSNSFQSKAYKQRNVNFYWNFGIRRLFLRKSQGLSVLSSSSSSTH FSNSQLHGLCANGKLEEAMKLLNSMQELRVAVDEDVFVALVRLCEWKRAQEEGSKVYSIA LSSMSSLGVELGNAFLAMFVRFGNLVDAWYVFGKMSERNLFSWNVLVGGYAKQGYFDEAM CLYHRMLWVGGVKPDVYTFPCVLRTCGGIPDLARGKEVHVHVVRYGYELDIDVVNALITM YVKCGDVKSARLLFDRMPRRDIISWNAMISGYFENGMCHEGLELFFAMRGLSVDPDLMTL TSVISACELLGDRRLGRDIHAYVITTGFAVDISVCNSLTQMYLNAGSWREAEKLFSRMER KDIVSWTTMISGYEYNFLPDKAIDTYRMMDQDS…	RNA processing	MASSAQSPHFYLNPGKSNSFQSKAYKQRNVNFYWNFGIRRLFLRKSQGLSVLSSSSSSTHFSNSQLHGLCAN	71	GLCAN		0.660454	0.077028	6.4e-05	cTP
At1g15710	MLLHFSPAKPLISPPNLRRNSPTFLISPPRSLRIRAIDAAQIFDYETQLKSEYRKSSALK IAVLGFGNFGQFLSKTLIRHGHDLITHSRSDYSDAANSIGARFFDNPHDLCEQHPDVVLL CTSILSTESVLRSFPFQRLRRSTLFVDVLSVKEFPKALFIKYLPKEFDILCTHPMFGPES GKHSWSGLPFVYDKVRIGDAASRQERCEKFLRIFENEGCKMVEMSCEKHDYYAAGSQFVT HTMGRVLEKYGVESSPINTKGYETLLDLVENTSSDSFELFYGLFMYNPNALEQLERLDMA FESVKKELFGRLHQQYRKQMFGGEVQSPKKTEQKLLNDGGVVPMNDISSSSSSSSSSS	Carbohydrate biosynthesis	MLLHFSPAKPLISPPNLRRNSPTFLISPPRSLRIRAID	37	IRAID		0.975944	0.005174	0.000922	cTP
At1g21640	MFLCFCPCHVPIMSRLSPATGISSRLRFSIGLSSDGRLIPFGFRFRRNDVPFKRRLRFVI RAQLSEAFSPDLGLDSQAVKSRDTSNLPWIGPVPGDIAEVEAYCRIFRSAERLHGALMET LCNPVTGECRVPYDFSPEEKPLLEDKIVSVLGCILSLLNKGRKEILSGRSSSMNSFNLDD VGVAEESLPPLAVFRGEMKRCCESLHIALENYLTPDDERSGIVWRKLQKLKNVCYDAGFP RSDNYPCQTLFANWDPIYSSNTKEDIDSYESEIAFWRGGQVTQEGLKWLIENGFKTIVDL RAEIVKDTFYQTALDDAISLGKITVVQIPIDVRMAPKAEQVELFASIVSDSSKRPIYVHS KEGVWRTSAMVSRWKQYMTRPITKEIPVSEESK…	NAD metabolism	MFLCFCPCHVPIMSRLSPATGISSRLRFSIGLSSDGRLIPFGFRFRRNDVPFKRRLRFVIRAQL	63	IRAQL		0.812086	0.019701	0.086525	cTP
At1g22700	MFESNMVLQTLSSSSPPIHRLYLHHSQILPSSGSPSKISLQIHGRTLAIRSFHDYVFAEI SARGLPALNKASLKKLPIKGSTFLLGQSLLMVSAHPQLAAAAEIIKPEPIYEVGELFELS IQLSYLLLLLGLLGVGTFYVIRQVLVRRELDLSAKELQEQVRSGDASATELFELGAVMLR RKFYPAANKFLQQAIQKWDGDDQDLAQVYNALGVSYVREDKLDKGIAQFEMAVKLQPGYV TAWNNLGDAYEKKKELPLALNAFEEVLLFDPNNKVARPRRDALKDRVKLYKGVVAVKSKK R	Photosystem I	MFESNMVLQTLSSSSPPIHRLYLHHSQILPSSGSPSKISLQIHGRTLAIRSFHDYVFAEISARGLPALNKASLKKLPIKGSTFLLGQSLLMVSAHPQLAAAAE	102	IRSFH	AAAAE	0.326817	0.433912	0.010973	tTP
At1g31330	MSLTIPANLVLNPRSNKSLTQSVPKSSARFVCSDDKSSSSTPQSMKAFSAAVALSSILLS APMPAVADISGLTPCKDSKQFAKREKQQIKKLESSLKLYAPESAPALALNAQIEKTKRRF DNYGKYGLLCGSDGLPHLIVNGDQRHWGEFITPGILFLYIAGWIGWVGRSYLIAISGEKK PAMKEIIIDVPLASRIIFRGFIWPVAAYREFLNGDLIAKDV	Photosystem I	MSLTIPANLVLNPRSNKSLTQSVPKSSARFVCSDDKSSSSTPQSMKAFSAAVALSSILLSAPMPAVADI	68	FVCSD	AVADI	0.14276	0.857075	1.8e-05	tTP
At1g31410	MATAAIISVKPPASFYCGGNRRDGGRGITIARVSRDERFHERIVGLSASTVLFIGLSSLR VCSPASARILPPPIVVTENEINTETVAGEENLNEVEDEEKLEADFEAYKSKVYSLTVPLK LVALRGSVPPSWIKEFMSSQGKRVRLKTQFRGNLEEIFFDLSKPSKNGKKGAASTAAADM ISIGDSWLSFAIKEKLIEPMKGIEDQDWYKGLSDKWKIYLRRNYAGEKAPDGETWAVPYR WGTMVIAYKKSKFQNYKLAPIEDWADLWRPELAGRIAMVNSPREVVGAVLKYMRASYNTT DLDSQVPGGRLAVEKNLASLMKQIRLFDSNNYLKAFNVGDVWVTVGWSSDVIPVAKRMSN VTVIVPKSGATLWADLWAIPAVSDSGKEAEQRG…	Chloroplast organization	MATAAIISVKPPASFYCGGNRRDGGRGITIARVSRDERFHERIVGLSASTVLFIGLSSLRVCSPASARI	68	TIARV	ASARI	0.120136	0.879694	3e-06	tTP
At1g32060	MAVSTIYSTQALNSTHFLTSSSSSKQVFLYRRQPQTNRRFNTLITCAQETIVIGLAADSG CGKSTFMRRLTSVFGGAAKPPKGGNPDSNTLISDTTTVICLDDYHSLDRYGRKEQKVTAL DPRANDFDLMYEQVKALKNGIAVEKPIYNHVTGLLDPPELIQPPKILVIEGLHPMFDERV RDLLDFSIYLDISNEVKFAWKIQRDMAERGHSLESIKASIEARKPDFDAFIDPQKQYADA VIEVLPTTLIPDDNEGKVLRVRLIMKEGVKYFSPVYLFDEGSTISWIPCGRKLTCSYPGI KFNYEPDSYFDHEVSVLEMDGQFDRLDELIYVESHLSNLSTKFYGEVTQQMLKHADFPGS NNGTGLFQTIVGLKIRDLYEQLIANKATARAEA…	Cold-response	MAVSTIYSTQALNSTHFLTSSSSSKQVFLYRRQPQTNRRFNTLITCAQ	47	ITCAQ		0.99693	0.002347	4.9e-05	cTP
At1g32080	MATLLATPIFSPLASSPARNRLSCSKIRFGSKNGKILNSDGAQKLNLSKFRKPDGQRFLQ MGSSKEMNFERKLSVQAMDGAGTGNTSTISRNVIAISHLLVSLGIILAADYFLKQAFVAA SIKFPSALFGMFCIFSVLMIFDSVVPAAANGLMNFFEPAFLFIQRWLPLFYVPSLVVLPL SVRDIPAASGVKICYIVAGGWLASLCVAGYTAIAVRKMVKTEMTEAEPMAKPSPFSTLEL WSWSGIFVVSFVGALFYPNSLGTSARTSLPFLLSSTVLGYIVGSGLPSSIKKVFHPIICC ALSAVLAALAFGYASGSGLDPVLGNYLTKVASDPGAGDILMGFLGSVILSFAFSMFKQRK LVKRHAAEIFTSVIVSTVFSLYSTALVGRLVGL…	Chloroplast organization	MATLLATPIFSPLASSPARNRLSCSKIRFGSKNGKILNSDGAQKLNLSKFRKPDGQRFLQMGSSKEMNFERKLSVQAM	77	SVQAM		0.924552	0.069315	0.002264	cTP
At1g44446	MNAAVFSPSALSLPISFSKTRSSFLSRKKGVKGEFRVFAVFGDESGLVEKKSQWRPLFDV EDPRSKAPPYKGKFLDVNQAIEVARFDIQYLDWRARQDLLTIMILHDKVVDVLNPLAREY KSIGTVKKELAGLQEELSKAHQQVHISEARVSTALDKLAHMEELVNDRLLPGRVVTELDK PSSSTTASAVELDREKTNTGAKSLNVSGPVPPYSPHLKNFWYPVAFTADLKHDTMVPIEC FEQPWVIFRGEDGKPGCVRNTCAHRACPLDLGTVNEGRIQCPYHGWEYSTDGECKKMPST KLLKVKIKSLPCLEQEGMIWIWPGDEPPAPILPSLQPPSGFLIHAELVMDLPVEHGLLLD NLLDLAHAPFTHTSTFAKGWSVPSLVKFLTPTS…	Chlorophyll biosynthesis	MNAAVFSPSALSLPISFSKTRSSFLSRKKGVKGEFRVFAV	39	RVFAV		0.943464	0.001278	0.001027	cTP
At1g51350	MPTTTTSSASSSSSASGNNRQSDVFSRLASSDPEVKLKALREVKNQIIGNRTKKLSFLKL GAIPAIASVLADADDSDECNNILVQSAAALGSFACGFEAGVQAVLDAGVFPHLLRLLTNT DEKVVDAGARSLRMIFQSNQAPKYDFLQEKNMEFLFSLLNSENENVSGLGASIIAHACGT SVEQRVLCEAGVLEKLVILLDGSLSQREACLESLATVLKNNPEAVSDFVGLESGKYFNSV TELTKDRYPRTRLLSCLCLVVIYNTSPSYFINMGTKSSLITTLLELLNDPGQSGDDAALG LSCLIAEKEDLQQLAYEADAIKNIVEILKTGSELQSKRLQGLFLSLAELCSKLEDCRCSF LSLQVLDLLTDALRHKDADVRAAACICFRNAAR…	Response to light	MPTTTTSSASSSSSASGNNRQSDVFSRLASSDPEVKLKALREVKNQIIGNRTKKLSFLKL				0.000685	0.000602	1.6e-05	OTHER
At1g56190	MASTAATAALSIIKSTGGAAVTRSSRASFGHIPSTSVSARRLGFSAVVDSRFSVHVASKV HSVRGKGARGVITMAKKSVGDLNSVDLKGKKVFVRADLNVPLDDNQNITDDTRIRAAIPT IKFLIENGAKVILSTHLGRPKGVTPKFSLAPLVPRLSELLGIEVVKADDCIGPEVETLVA SLPEGGVLLLENVRFYKEEEKNEPDFAKKLASLADLYVNDAFGTAHRAHASTEGVTKFLK PSVAGFLLQKELDYLVGAVSNPKRPFAAIVGGSKVSSKIGVIESLLEKCDILLLGGGMIF TFYKAQGLSVGSSLVEEDKLELATTLLAKAKARGVSLLLPTDVVIADKFAPDANSKIVPA SAIPDGWMGLDIGPDSVKTFNEALDTTQTVIWN…	Galactolipid biosynthesis	MASTAATAALSIIKSTGGAAVTRSSRASFGHIPSTSVSARRLGFSAVVDSRFSVHVASKVHSVRGKGARGVITMAK	75	ITMAK		0.997668	0.000389	0.001462	cTP
At1g58080	MSLLLPTNLQQYPSSSSFPSSTPILSPPPSTAFSVIVPRRRCLRLVTSCVSTVQSSVATN GSSPAPAPAAVVVERDQIRLGLPSKGRMAADAIDLLKDCQLFVKQVNPRQYVAQIPQLPN TEVWFQRPKDIVRKLLSGDLDLGIVGLDTLSEYGQENEDLIIVHEALNFGDCHLSIAIPN YGIFENINSLKELAQMPQWSEERPLRLATGFTYLGPKFMKENGIKHVVFSTADGALEAAP AMGIADAILDLVSSGITLKENNLKEIEGGVVLESQAALVASRRALNERKGALNTVHEILE RLEAHLKADGQFTVVANMRGNSAQEVAERVLSQPSLSGLQGPTISPVYCTQNGKVSVDYY AIVICVPKKALYDSVKQLRAAGGSGVLVSPLTY…	Histidine biosynthesis	MSLLLPTNLQQYPSSSSFPSSTPILSPPPSTAFSVIVPRRRCLRLVTSCVS	50	TSCVS		0.933332	0.038455	2.9e-05	cTP
At1g58290	MAVSSAFVGCPKLETLLNHHNLSPSSSSSSSVSQTPLGLNGVRVLPKNNRTRRGLIQKAR CELSASSDSASNAASISALEQLKNSAADRYTKERSSIVVIGLSIHTAPVEMREKLAIPEA EWPRAIAELCGLNHIEEAAVLSTCNRMEIYVLALSQHRGVKEVTEWMSKTSGIPVSEICQ HRFLLYNKDATQHIFEVSAGLDSLVLGEGQILAQVKQVVKVGQGVNGFGRNISGLFKHAI TVGKRVRTETNIASGAVSVSSAAVELALMKLPQSSNVSARMCVIGAGKMGKLVIKHLMAK GCTKVVVVNRSEERVSAIREEMPGIEIIYRPLDEMLACASEADVVFTSTASETPLFLKEH VENLPQASPEVGGLRHFVDISVPRNVGSCVGEV…	Chlorophyll biosynthesis	MAVSSAFVGCPKLETLLNHHNLSPSSSSSSSVSQTPLGLNGVRVLPKNNRTRRGLIQKARCEL	62	ARCEL		0.927546	0.038008	0.000111	cTP
At1g63680	MAFTFLSPHPVFLSLTGTTSSFSYKPVLLPFSRNSRTLTVAAGPARRNSYPNPADDDPPE APEDSMHGVSKFQQIQRQAARARKLEEEDFEKNRNTYLSAIADVEDAAETGRDDEESGGD LFSDIDRAISMKRSEFVKQGLLKPNPPKTASLKKIGEEGNEEEGDVTDDVDELDEEEVVD LDEIDKLTGLTEISDEEDWVDEEGNTRINKKKEFGSDHQFEFDLDDFGESKARIVEPKFK MCLAELLDESKVVPISVYGDLDVEITGIQHDSRGVSAGDLFVCCLGSENFLSEADKRGAV AVVASKEIDIEDTLGCRALVIVEDTNAVLAALASSFYRHPSKNMSVIGVTGTDGKTTTTY LIKSLYEAMGVRTGMFSTVSCYIHGDNKLDTPN…	Chloroplast organization	MAFTFLSPHPVFLSLTGTTSSFSYKPVLLPFSRNSRTLTVAAG	42	TVAAG		0.931707	0.001465	0.003454	cTP
At1g63970	MATSSTQLLLSSSSLFHSQITKKPFLLPATKIGVWRPKKSLSLSCRPSASVSAASSAVDVNESVTSEKPTKTLPFRIGHGFDLHRLEPGYPLIIGGIVIPHDRGCEAHSDGDVLLHCVVDAILGALGLPDIGQIFPDSDPKWKGAASSVFIKEAVRFRRLP	Carotenoid biosynthesis	MATSSTQLLLSSSSLFHSQITKKPFLLPATKIGVWRPKKSLSLSCRPSASVSAAS	54	VSAAS		0.998	0.001278	0.001027	cTP
At1g68450	MIPTRCNEINGSRPSSLKLAGESHTIKKTSSCKSKPRPHGRASPVIIYAHSPKVIHTRAE DFMALVQRLTGLDEIIRRNTSESSSSVVTEEVNVGDDNTAAPFSQDRTQRQKLTDMPLFT PSSMTLFGSPTQLMYMSPNRTDSFRPLVFKSE	Defense-response	MIPTRCNEINGSRPSSLKLAGESHTIKKTSSCKSKPRPHGRASPVIIYAHSPKVIHTRAE				0.000112	2e-06	0.000517	OTHER
At1g68590	MMSSMALSSTSLCSSFISQHPKLSITASPPLFHTQTTKPISVKRKIITLAAPETLTAETVTGIDTSDNTPQQTIKVVKPDEKSRVVLKFVWMEKNIGLGLDQHVPGHGTIPLSPYFFWPRKDAWEELKSTLEAKPWISQKKMIILLNQATDIINLWQQSGGNLTSQ	Chloroplast translation	MMSSMALSSTSLCSSFISQHPKLSITASPPLFHTQTTKPISVKRKIITLAA	50	ITLAA		0.999746	0.000118	2.3e-05	cTP
At1g68890	MRSSFLVSNPPFLPSLIPRYSSRKSIRRSRERFSFPESLRVSLLHGIRRNIEVAQGVQFD GPIMDRDVNLDDDLVVQVCVTRTLPPALTLELGLESLKEAIDELKTNPPKSSSGVLRFQV AVPPRAKALFWFCSQPTTSDVFPVFFLSKDTVEPSYKSLYVKEPHGVFGIGNAFAFVHSS SVDSNGHSMIKTFLSDESAMVTAYGFPDIEFNKYSTVNSKDGSSYFFVPQIELDEHEEVS ILAVTLAWNESLSYTVEQTISSYEKSIFQVSSHFCPNVEDHWFKHLKSSLAKLSVEEIHP LEMEHMGFFTFSGRDQADVKELKSIQSSCQFHCKLSPDVVFSNNMLNRETEVSNFLRDEA NINAVWASAIIEECTRLGLTYFCVAPGSRSSHL…	Photosystem I	MRSSFLVSNPPFLPSLIPRYSSRKSIRRSRERFSFPESLRVSLLHGIRRNIEVAQGVQFD				0.254406	0.054423	0.198917	OTHER
At1g69200	MASLSFTQFLSFPRCNADVPCLLQSHGFVKFRGERWNGKQSFSMAAGRRKLSESAPLEEE GNDGNGAVVGKKPSKSVKRTTKKKVVVKDEPLEEISEFLVDNDDVLDKESIVSALKPKKT RTRKKAAAASSDVEEVKTEKKVRRKRTVKKDKDVEDDLATIMDAEVSDVEEALAVESTDT ESEEEEIDLSKHEGEDISHTYGWPPLVCCFGSAQHAFVPSGRPANRLLDYELHERMRDAK WAPEKYIRAPGGCAGGVAIALASLGGKVAFMGKLGADDYGQAMLYYLNVCKVQTRSVKID GKRVTACSTMKISKRGRLKSTCIKPCAEDSLSKSEINVDVLKEAKMFYFSTHSLLDKKMM STTIQAIKISKQLGNVIFYDLNLPLPLWHSSEE…	Chloroplast organization	MFMASLSFTQFLSFPRCNADVPCLLQSHGFVKFRGERWNGKQSFSMAAGR	47	MAAGR		0.67329	0.003115	0.019561	cTP
At1g71720	MQTLLCQPCKSLPILTASSSSSLIRSSGDVRECIDFRASEKVSKFQFHVTLSPFAFRGFS ICREFAVRGAYGIRFCSREDVSGVGNGGIVAEEEIELLNKPNPLPKSENEESGKADDDAI LEPFLKFFKPEEEGEGIESEVSDETDRVSVEYYDPKPGDFVVGVVVSGNENKLDVNIGAD MLGTMLTKEILPLYDKELDYLLCDLKYDAEEFLVNGKMGIVKDDDEGVEIAEFARQGRPV VEIGTVVFAEVLGRTLSGRPLLSSRRYFRRIAWHRVRQIKQLNEPIEVKITEWNTGGLLT RIEGLRAFIPKQELVKKVNTFTELKENVGRRFLVQITRLNEDKNDLILSEKVAWEKLYLR EGTLLEGTVVKILPYGAQVKLGDSSRSGLLHIS…	Chloroplast translation	MQTLLCQPCKSLPILTASSSSSLIRSSGDVRECIDFRASEKVSKFQFHVTLSPFAFRGFSICREFAVRGAYGIRFCSR	77	RFCSR		0.514903	0.148785	0.03579	cTP
At1g74030	MALTTKPHHLQRSFLSPSRVSGERYLESAPSCLRFRRSGVQCSVVAKECRVKGVKARQII DSRGNPTVEVDLITDDLYRSAVPSGASTGIYEALELRDGDKSVYGGKGVLQAIKNINELV APKLIGVDVRNQADVDALMLELDGTPNKSKLGANAILGVSLSVCRAGAGAKGVPLYKHIQ ETSGTKELVMPVPAFNVINGGSHAGNSLAMQEFMILPVGATSFSEAFQMGSEVYHTLKGI IKTKYGQDACNVGDEGGFAPNVQDNREGLVLLIDAIEKAGYTGKIKIGMDVAASEFFMKD GRYDLNFKKQPNDGAHVLSAESLADLYREFIKDFPIVSIEDPFDQDDWSSWASLQSSVDI QLVGDDLLVTNPKRIAEAIKKQSCNALLLKVNQ…	Trichome morphogenesis	MALTTKPHHLQRSFLSPSRVSGERYLESAPSCLRFRRSGVQCSV	43	VQCSV		0.892003	0.002317	0.003911	cTP
At1g74470	MATTVTLKSFTGLRQSSTEQTNFVSHVPSSLSLPQRRTSLRVTAARATPKLSNRKLRVAV IGGGPAGGAAAETLAQGGIETILIERKMDNCKPCGGAIPLCMVGEFNLPLDIIDRRVTKM KMISPSNIAVDIGRTLKEHEYIGMVRREVLDAYLRERAEKSGATVINGLFLKMDHPENWD SPYTLHYTEYDGKTGATGTKKTMEVDAVIGADGANSRVAKSIDAGDYDYAIAFQERIRIP DEKMTYYEDLAEMYVGDDVSPDFYGWVFPKCDHVAVGTGTVTHKGDIKKFQLATRNRAKD KILGGKIIRVEAHPIPEHPRPRRLSKRVALVGDAAGYVTKCSGEGIYFAAKSGRMCAEAI VEGSQNGKKMIDEGDLRKYLEKWDKTYLPTYRV…	Chlorophyll biosynthesis	MATTVTLKSFTGLRQSSTEQTNFVSHVPSSLSLPQRRTSLRVTAAR	45	VTAAR		0.985337	0.011661	0.000244	cTP
At1g74850	MNLAIPNPNSHHLSFLIQNSSFIGNRRFADGNRLRFLSGGNRKPCSFSGKIKAKTKDLVL GNPSVSVEKGKYSYDVESLINKLSSLPPRGSIARCLDIFKNKLSLNDFALVFKEFAGRGD WQRSLRLFKYMQRQIWCKPNEHIYTIMISLLGREGLLDKCLEVFDEMPSQGVSRSVFSYT ALINAYGRNGRYETSLELLDRMKNEKISPSILTYNTVINACARGGLDWEGLLGLFAEMRH EGIQPDIVTYNTLLSACAIRGLGDEAEMVFRTMNDGGIVPDLTTYSHLVETFGKLRRLEK VCDLLGEMASGGSLPDITSYNVLLEAYAKSGSIKEAMGVFHQMQAAGCTPNANTYSVLLN LFGQSGRYDDVRQLFLEMKSSNTDPDAATYNIL…	Chloroplast transcription	MNLAIPNPNSHHLSFLIQNSSFIGNRRFADGNRLRFLSGGNRKPCSFSGKIKAKT	54	IKAKT		0.875538	0.000557	0.011415	cTP
At1g76490	MDLRRRPPKPPVTNNNNSNGSFRSYQPRTSDDDHRRRATTIAPPPKASDALPLPLYLTNA VFFTLFFSVAYYLLHRWRDKIRYNTPLHVVTITELGAIIALIASFIYLLGFFGIDFVQSF ISRASGDAWDLADTIDDDDHRLVTCSPPTPIVSVAKLPNPEPIVTESLPEEDEEIVKSVI DGVIPSYSLESRLGDCKRAASIRREALQRVTGRSIEGLPLDGFDYESILGQCCEMPVGYI QIPVGIAGPLLLDGYEYSVPMATTEGCLVASTNRGCKAMFISGGATSTVLKDGMTRAPVV RFASARRASELKFFLENPENFDTLAVVFNRSSRFARLQSVKCTIAGKNAYVRFCCSTGDA MGMNMVSKGVQNVLEYLTDDFPDMDVIGISGNF…	IPP biosynthesis	MKKKQAGPQQTCEFVSYKTLLISPSHLSRHLTTSLLSPLSPPWRDYSFPPMDLRRRPPKPPVTNNNNSNGSFRSYQPRTSDDDHRRRATTIAPPPKASDA				0.000463	0.044411	0.011763	OTHER
At1g76620	MMALMNCAYSSSSSSSSTSSPTSSSSSSSYSPRNRESMFLQSVVDASPSSFSSDRKSILP IEKTLIRHQNSSLCLIPKSSEELKKEIASIEIEILHMERYLLSLYRKSFEQQLPNSFSNL SVTTTLPRSVTTSPTSLTHYQAYQKPISYPRSFNTSLKALSSREGTRVVSGTHSLGELLG SSHIVDHNNFINPNKLSEDIMRCISSVYCTLSRGSTSTTSTCFPASPVSSNASTIFSSKF NYEDKWSLNGASEDHFLNHCQDQDNVLPCGVVVIEALRVHLDDGSFGYAALMLQNFRSLV QNLEKVDPSRMKREEKLAFWINIHNALVMHAYLAYGTHNRARNTSVLKAAYDIGGYRINP YIIQSSILGIRPHYTSPSPLLQTLFSPSRKSKT…	Cell-wall organization	MMALMNCAYSSSSSSSSTSSPTSSSSSSSYSPRNRESMFLQSVVDASPSSFSSDRKSILP				0.01653	0.000248	0.001227	OTHER
At1g78620	MATISSTLLLNSSRSALPLRFPKFSGFSSSSPFARSYRFGRRNLEPLSNGMLSSGSRADG ATAAAASMEGVMTEAMKLIQSASPTWKSAVANNLLIFVLGSPLLVTGLSASGIAAAFLLG TLTWRAYGSAGFLLVAAYFVIGTAATKVKMTQKEAQGVAEKRKGRRGPRSVIGSSAAGCV CAFLSIYQVGGAAFSQLFRLGFVSSFCTKVSDTVSSEIGKAYGKTTYLATTFKIVPRGTE GAMSLEGTLAGLLASFFLASVGCFLGQITPPEAAVCVLASQIANLGESIIGASFQDKEGF KWLNNDVVNVINISLGSIVAILMQQFILQNWVK	Phytol metabolic pathway	MATISSTLLLNSSRSALPLRFPKFSGFSSSSPFARSYRFGRRNLEPLSNGMLSSGSRADGATAAAAS	66	AAAAS		0.981888	0.012283	0.003168	cTP
At1g79730	MASYRPPYPPLPQPPSQNSLAPPPPPPSLPPPVPPPPPSHQPYSYPPPPPPPPHAYYQQG PHYPQFNQLQAPPPPPPPSAPPPLVPDPPRHQGPNDHEKGASKQVGRRERAKPDPSKHHH RSHLPHSKKIETEEERRLRKKRELEKQRQDEKHRQQMKNSHKSQMPKGHTEEKKPTPLLT TDRVENRLKKPTTFICKLKFRNELPDPSAQLKLMTIKRDKDQFTKYTITSLEKLWKPKIF VEPDLGIPLDLLDLSVYNPPKVKAPLAPEDEELLRDDDAVTPIKKDGIRRKERPTDKGMS WLVKTQYISSINNESARQSLTEKQAKELREMKGGINILHNLNNRERQIKDIEASFEACKS RPVHATNKNLQPVEVLPLLPYFDRYDEQFVVAN…	Histone methylation	MASYRPPYPPLPQPPSQNSLAPPPPPPSLPPPVPPPPPSHQPYSYPPPPPPPPHAYYQQGPHYPQFNQLQAPPPPPPPSAPPPLVPDPPRHQGPNDHEKG				4e-06	0	0	OTHER
At1g79850	MITSSLTSSLQALKLSSPFAHGSTPLSSLSKPNSFPNHRMPALVPVIRAMKTMQGRVVCA TSDKTVAVEVVRLAPHPKYKRRVRMKKKYQAHDPDNQFKVGDVVRLEKSRPISKTKSFVA LPVIARAARKAEAGGDELLGLPLESQQPA	Chloroplast translation	MITSSLTSSLQALKLSSPFAHGSTPLSSLSKPNSFPNHRMPALVPVIRAMKTMQGRVVCAT	60	VVCAT		0.999899	5e-06	6e-06	cTP
At1g80380	MAVAISGSSLISSTLQHYNNRIYIRDYPIPCHSSNPICNSFNFKRRSFSPSSPKFNDHVV NPSSSYLSSKLSPIRTHSSFAACGCSWIQDNSMVHDYATTTNGTSKRCSALPTTNTVDVS SVSDLFEFICSGPLVNKIGITPQRVGQSIDKWLLYGSQLCRLFQLNELKLTIPQKARLYH YYIPVFIWCEDQIALHNSKFKDGDDVPPLVIGFSAPQGCGKTTLVFALDYLFKTTKKKSA TISVDDFYLTAEGQAELRKKNPGNALLEYRGNAGSHDLKLSVETLEALSKLTKEGLKMKV PRYNKSAYSGRGDRADSSTWPEVEGPLSVILFEGWMLGFKPLPADVVKAVDPQLEVVNKN LEAYYDAWDKYIDAWVVIKIQDPSYVYRWRLQA…	Photorespiration	MAVAISGSSLISSTLQHYNNRIYIRDYPIPCHSSNPICNSFNFKRRSFSPSSPKFNDHVVNPSSSYLSSKLSPIRTHSSFAACGC	84	AACGC		0.888628	0.017357	0.002154	cTP
At2g01140	MASASFVKPNTLSSPWIGQRSFAHTSASSSPPPRVSFAIRAGAYSDELVKTAKSIASPGR GILAIDESNATCGKRLASIGLDNTEDNRQAYRQLLLTTPGLGDYISGSILFEETLYQSTK DGKTFVDCLRDANIVPGIKVDKGLSPLAGSNEESWCQGLDGLASRSAEYYKQGARFAKWR TVVSVPCGPSALAVKEAAWGLARYAAISQDNGLVPIVEPEILLDGDHPIERTLEVAEKVW SEVFFYLAQNNVMFEGILLKPSMVTPGAEHKNKASPETVADFTLTMLKRRVPPAVPGIMF LSGGQSEAEATLNLNAMNQSPNPWHVSFSYARALQNSVLRTWQGKPEKIEASQKALLVRA KANSLAQLGKYSAEGENEDAKKGMFVKGYTY	Sugar metabolism	MASASFVKPNTLSSPWIGQRSFAHTSASSSPPPRVSFAIRAGA	42	IRAGA		0.993275	0.000735	0.001088	cTP
At2g15290	MQSLLLPPASSSGVSAVALRPGFQHSFNHQSLSTRSLPLFNPLLLAPKKKTTISSYQSPP SLSVYGFQIGGSKPSFTPSTVAFSYPTSPSSVPGDNEVDKAKLAQVAKRLEKTSRYFKRL GSIGFWGQLVSTVVAAVILSFSIVVTGKPTSPATFYATASGIAAAFVSVFWSFGYIRLSE RLRRTSIDPAKAPPRADVVKGLRSGIMVNILGMGSALLGMQATVGFLVAKALTTSANPFY QGVSQGYSPVLALDVFLVQASANTLLSHFLGLVCSLELLRSVTVPNSESVVVPKVA	Metal ion homeostasis	MQSLLLPPASSSGVSAVALRPGFQHSFNHQSLSTRSLPLFNPLLLAPKKKTTISSYQSPPSLSVYGFQIGGSKPSFTPSTVAFSYPTSPSSV	91	SPSPV		0.989382	0.003374	0.000605	cTP
At2g20890	MAATAISSLSFPALGQSDKISNFASSRPLASAIRICTKFSRLSLNSRSTSKSLIHCMSNV TADVPPVSETKSKFLKAYKRPIPSIYNTVLQELIVQQHLMRYKKTYRYDPVFALGFVTVY DQLMEGYPSDQDRDAIFKAYIEALNEDPKQYRIDAQKMEEWARSQTSASLVDFSSKEGDI EAVLKDIAGRAGSKEGFSYSRFFAVGLFRLLELASATDPTVLDKLCASLNINKKSVDRDL DVYRNLLSKLVQAKELLKEYVEREKKKQGERAQSQKANETISKCLGDTLYNPSFLVERKS	Photosystem II	MAATAISSLSFPALGQSDKISNFASSRPLASAIRICTKFSRLSLNSRSTSKSLIHCMSN	58	HCMSN		0.999359	0.000482	1.4e-05	cTP
At2g20920	MATAALSAARPNRLSSASSDVPLHPLYLPTKLQFPSRKTQLWRSAAILLPTRRRCAPPRA SSRADDSPPFDMSVETALKVLGVSEGASFDEILRAKKSILASRKDDPNAISQAEAAYDML LMQSLNQRRAGKVVSNNIRYADVKSSNPLGTSTVTQWMKNPPVSVDMPSTSDLGIQAGVY GAMMVLTYVNGSSFESSGMPYAGADVPGLILASSFGASLYFMTKKKVKLGKAAALTAGGL VAGAVVGSAIETWLHVDVVPFLGLHSPAAVVSEFIVFSQFLVSLCLR	Carboxylic acid metabolism	MATAALSAARPNRLSSASSDVPLHPLYLPTKLQFPSRKTQLWRSAAILLPTRRRCAPPRASS	61	PRASS		0.898374	0.0039	0.02024	cTP
At2g21170	MAATSLTAPPSFSGLRRISPKLDAAAVSSHQSFFHRVNSSTRLVSSSSSSHRSPRGVVAM AGSGKFFVGGNWKCNGTKDSIAKLISDLNSATLEADVDVVVSPPFVYIDQVKSSLTDRID ISGQNSWVGKGGAFTGEISVEQLKDLGCKWVILGHSERRHVIGEKDEFIGKKAAYALSEG LGVIACIGEKLEEREAGKTFDVCFAQLKAFADAVPSWDNIVVAYEPVWAIGTGKVASPQQ AQEVHVAVRGWLKKNVSEEVASKTRIIYGGSVNGGNSAELAKEEDIDGFLVGGASLKGPE FATIVNSVTSKKVAA	Chloroplast organization	MAATSLTAPPSFSGLRRISPKLDAAAVSSHQSFFHRVNSSTRLVSSSSSSHRSPRGVVAMAG	61	VAMAG		0.99415	0.00524	2e-05	cTP
At2g23230	MKTLTFFGPKYGTQVSLLSPNVVSKLSRFPLTSFARKPTKPVCVKTTDCDLVESQRTFNK FPRSDWGDHFLRLPFNVSDMDMLTIEMNALKSTIRKMLMYSQDVEETKERILIIYLLVAL GMAYHFEDEIDDNLKHGFENIETTMAGENDLSTVSVMFWVFRTYGYNLSSDMFRRFKGED GKFEECHTKDVKGLLSLYEAAQLGTSTEDILDEAMSFSSSHLECLAGGTCPPHISRLIQN ELYMPQHHNAEILFASEYISFYKQEDVHNKVLLEFAKLNFKFLQLHWIHELKILTKWWND QDLLSKLPPYFRDRMVECHLYAVIYYFEPQYSFGRIMLAKLLVLLTVVDDTCDRYGSVPE VAKLLDCVERWDPELGESLPDYLKTVFKFTLDV…	Terpenoid biosynthesis	MKTLTFFGPKYGTQVSLLSPNVVSKLSRFPLTSFARKPTKPVCVK	44	PVCVK		0.715651	0.008223	0.02283	cTP
At2g24090	MASLSMASVNVSFCHPLRSSSPKVSLRSSVHFATSLSSSHSISGLRAVLPLKISTVASPN SQKLHSFTVFAHKGYKMKTHKASAKRFRVTGRGKIVRRRSGKQHLLAKKNNKRKLRLSKM TEVNRSDYDNVIGALPYLKVNRKAT	Chlorophyll biosynthesis	MASLSMASVNVSFCHPLRSSSPKVSLRSSVHFATSLSSSHSISGLRAVLPLKISTVASPNSQKLHSFTVFAHK	72	VFAHK		0.995906	0.003757	8.2e-05	cTP
At2g24120	MASAAAASPSLSLNPTSHFQHQTSLVTWLKPPPSSALFRRKTLPFFERHSLPISASSSSS SSSSTSLSVHEKPISNSVHFHGNLIESFENQDSSYAGTIKGASLIEELENPVERNGLSGR RRLFMQDPPWISALFLKGLSKMVDQTLKIERKDIDKRKFDSLRRRQVKEETEAWERMVDE YRDLEKEMCEKNLAPNLPYVKHMFLGWFQPLKDVIEREQKLQKNKSKKVRAAYAPHIELL PADKMAVIVMHKMMGLVMSGHEDGCIQVVQAAVSIGIAIEQEVRIHNFLKRTRKNNAGDS QEELKEKQLLRKRVNSLIRRKRIIDALKVVKSEGTKPWGRATQAKLGSRLLELLIEAAYV QPPLTQSGDSIPEFRPAFRHRFKTVTKYPGSKL…	Chloroplast transcription	MASAAAASPSLSLNPTSHFQHQTSLVTWLKPPPSSALFRRKTLPFFERHSLPISASS	56	ISASS		0.888113	0.005954	4.2e-05	cTP
At2g26930	MATASPPFISTLSFTHSSFKTSSSSSFSPKLLRPLLSFSVKASRKQVEIVFDPDERLNKI GDDVDKEAPLSRLKLFSPCKINVFLRITGKREDGFHDLASLFHVISLGDTIKFSLSPSKS KDRLSTNVQGVPVDGRNLIIKALNLYRKKTGSNRFFWIHLDKKVPTGAGLGGGSSNAATA LWAANELNGGLVTENELQDWSSEIGSDIPFFFSHGAAYCTGRGEIVQDLPPPFPLDLPMV LIKPREACSTAEVYKRLRLDQTSNINPLTLLENVTSNGVSQSICVNDLEPPAFSVLPSLK RLKQRIIASGRGEYDAVFMSGSGSTIIGIGSPDPPQFIYDDEEYKNVFLSEANFMTREAN EWYKEPASANATTSSAESRMDFQ	IPP biosynthesis	MATASPPFISTLSFTHSSFKTSSSSSFSPKLLRPLLSFSVKASR	43	VKASR		0.997703	0.001065	3.3e-05	cTP
At2g28800	MARVLVSSPSSFFGSPLIKPSSSLRHSGVGGGGTAQFLPYRSNNNKLFTTSTTVRFSLNE IPPFHGLDSSVDIGAIFTRAESLLYTIADAAVVGADSVVTTDSSAVQKSGGWFGFISDAM ELVLKILKDGLSAVHVPYAYGFAIILLTIIVKAATYPLTKQQVESTLAMQNLQPKIKAIQ QRYAGNQERIQLETSRLYKQAGVNPLAGCLPTLATIPVWIGLYQALSNVANEGLFTEGFF WIPSLGGPTSIAARQSGSGISWLFPFVDGHPPLGWYDTVAYLVLPVLLIASQYVSMEIMK PPQTDDPAQKNTLLVFKFLPLMIGYFALSVPSGLSIYWLTNNVLSTAQQVYLRKLGGAKP NMDENASKIISAGRAKRSIAQPDDAGERFRQLK…	Protein import	MARVLVSSPSSFFGSPLIKPSSSLRHSGVGGGGTAQFLPYRSNNNKLFTTSTTVRFSL	57	VRFSL		0.578199	0.0078	0.393526	cTP
At2g31890	MECVVPFRRCFCLNPPETRHRIVNHNHRNLHISLSSSSFASGILPLSNKKYRFVGPLAQR SSLHRRTDSLKHLPFSVNASVIGNSEEEVEEEDDDGDWEAEFLGEIDPLDIQPPKKRKKQ KNSKALEDTEGMDWCVRARKIALKSIEARGLSSRMAEVMPLKKKKKKKSKKVIVKKDKVK SKSIPEDDFDTEDEDLDFEDGFVEDKMGDLRKRVSSLAGGMFEEKKEKMKEQLAQRLSQF SGPSDRMKEINLNKAIIEAQTAEEVLEVTAETIMAVAKGLSPSPLSPLNIATALHRIAKN MEKVSMMRTRRLAFARQREMSMLVALAMTCLPECSAQGISNISWALSKIGGELLYLTEMD RVAEVATSKVGEFNSQNVANIAGAFASMRHSAP…	RNA processing	MECVVPFRRCFCLNPPETRHRIVNHNHRNLHISLSSSSFASGILPLSNKKYRFVGPLAQR				0.346224	0.044607	0.01189	OTHER
At2g33250	MADRGALSLPRASTYLSFSNLHVWRFHNPRSYPPSRSQLLCFSSSCSRVTSAKIIQLNRR RFSYKICAAADDGRGYRLTERGKRGRKRRELWEELFEDNVEDDDDEDDGGGGIGSANFDL WKILEEIVDNVWILKAFKSYGYLLPFIILSLFFSTGPKAFLVSLAVAIGPSLLFYAFQKL IGWDKRRGTSIANQFGIEEEEEEVERSSSRIRYNPSTVRNNVNGRGVNRSSAGMASKFGG WDELDGLGTTIPERPTSEPKKKPLPKRKRVRREKAAEPLLLRLLVSLFPFLSTYTNMLK	Glycolysis	MADRGALSLPRASTYLSFSNLHVWRFHNPRSYPPSRSQLLCFSSSCSRVTSAKIIQLNRRRFSYKICAAA	69	ICAAA		0.794446	0.001644	0.02021	cTP
At2g33800	MATASALSSLSSLSLHTRTSSLISSSSTKSIVSFSSFLNRRFSSLTLVKASSTDTETIFF EDETPEITANVVFDPPIAPEGFVSPPYFDEGSDETEEEIATAFEELYGPAYSGESMLGKD IYVMDSKHKKSSGIGGKPKKDKIRDGFEERVVQVRRVTKVVKGGKQLKFRAIVVVGDKQG NVGVGCAKAKEVVAAVQKSAIDARRNIVQVPMTKYSTFPHRSEGDYGAAKVMLRPASPGT GVIAGGAVRIVLEMAGVENALGKQLGSNNALNNARATLAAVQQMRQFRDVAQERGIPMEE LWK	Chloroplast translation	MATASALSSLSSLSLHTRTSSLISSSSTKSIVSFSSFLNRRFSSLTLVKASS	51	VKASS		0.932976	0.000479	0.066309	cTP
At2g40400	MKPTTNGGLLASQSSSSFSFPRFRGQLPIIFSANNNQKKKNLPNPNVVTLCLHSHSNVSS SQIAVTRRAILVAPPLLAAAASLFLSISSAASAETSAESVALPPVATAPPPPPVEKEEAI TSRIYDASVLGEPMAVGKDKKRVWEKLLNARIVYLGEAEQVPTRDDKVLELEIVRNLRKR CIESDRQLSLALEAFPLDLQEQLNQYMDKRMDGEVLKSYVSHWPVQRWQEYEPLLSYCRD NGVKLIACGTPLKVLRTVQAEGIRGLSESERKLYTPPAGSGFISGFTSFSRSSSLNMNPL TQIVPFGPSSYLSAQARVVEDHTMSQVIVQAVADGGGTGMLVVVTGANHVEYGSRGTGLP ARISRKIPKKSQLVVLLDPERQFLRKEGESPVA…	Chlorophyll biosynthesis	MKPTTNGGLLASQSSSSFSFPRFRGQLPIIFSANNNQKKKNLPNPNVVTLCLHSHSNVSSSQIAVTRRAILVAPPLLAAAASLFLSISSAASAET	94	TLCLH	ASAET	0.376099	0.488211	0.003116	tTP
At2g43090	MAASLQSANPTLSRTLASPNKPSSFATFRSPFLRFNSTSVASNFKPLVSREASSSFVTRS AAEPQERKTFHGLCYVVGDNIDTDQIIPAEFLTLVPSNPEEYEKLGSYALVGLPASYKER FVQPGEMKTKYSIIIGGENFGCGSSREHAPVCLGAAGAKAVVAQSYARIFFRNSVATGEV YPLDSEVRVCDECTTGDVATVELREGDSILINHTTGKEYKLKPIGDAGPVIDAGGIFAYA RKAGMIPSAAA	Chloroplast organization	MAASLQSANPTLSRTLASPNKPSSFATFRSPFLRFNSTSVASNFKPLVSREASSSFVTRSAA	61	TRSAA		0.979103	0.015173	0.00336	cTP
At2g45770	MATSSAHLSFLAGRISPFSSERIGLFPLRGEFRPRMTRFRCSAGPSGFFTRLGRLIKEKA KSDVEKVFSGFSKTRENLAVIDELLLFWNLAETDRVLDELEEALLVSDFGPKITVRIVER LREDIMSGKLKSGSEIKDALKESVLEMLAKKNSKTELQLGFRKPAVIMIVGVNGGGKTTS LGKLAHRLKNEGTKVLMAAGDTFRAAASDQLEIWAERTGCEIVVAEGDKAKAATVLSKAV KRGKEEGYDVVLCDTSGRLHTNYSLMEELIACKKAVGKIVSGAPNEILLVLDGNTGLNML PQAREFNEVVGITGLILTKLDGSARGGCVVSVVEELGIPVKFIGVGEAVEDLQPFDPEAF VNAIFS	Protein targeting	MATSSAHLSFLAGRISPFSSERIGLFPLRGEFRPRMTRFRCSA	42	FRCAA		0.990208	0.000798	0.001202	cTP
At2g48070	MSWSLCSTHGVSSSIALTYGFRHRRRSTFRIFATSDGLEPKDDPPESPLPSSSSALGKDL KKVVNKTAATFAPRASTASKNPALPGTTLYKVFEVQGYASMFLGGVLSFNLLFPSSEPDL WRLMGMWSIWMFTIPSLRARDCPSKEKEALNYLFLIVPLLNVAIPFFWKSFALVWSADTV AFFAMYAWKVCRMLGWLERTE	Defense-response	MSWSLCSTHGVSSSIALTYGFRHRRRSTFRIFATS	34	IFATS		0.701253	0.019045	0.196068	cTP
At2g48120	MAATSLVLTCASPLFSSPRVISATKKLTTELSISTAKFRRRCSGNNDEVLLEGMPPEYYD DEWQARQREKTKELRRMQREEEEEEERKIEEYREIGTRLKEFPEQDLRKARKLVSSFIRA AEEVEERIEEAAEKGELDELVLMIIWNRLDLARRDDEKDAIRSLDLLYRRVETEILKRQA SPAMKLLNDLLNMHDGFEDDAWLKDCRKRMAETFPREDPFSILMPPGFDIDMHQGQLRPP IETETDNTLLRVDFVREVDALLQEVRIEEDATTGSKGEGLDPEAIALKFKQQEKQRTIRQ IEAILDLALNLKW	RNA processing	MAATSLVLTCASPLFSSPRVISATKKLTTELSISTAKFRRRCSG	43	RRCSG		0.867389	0.045777	0.00344	cTP
At3g01440	MAHFIDLNSLTNTLPSLPKLPESRKTGKSSGFACRRTEEFQEPDSVQITRRMTLGFAVSI GLTGILGENNVSLAQDNGFWIDGPLPIPPIYNNIVNEKTGTRTFIKKGVYVADIGTKGRM YRVKKNAFDLLAMEDLIGPDTLNYVKKYLRLKSTFLFYDFDNLISAAASEDKQPLTDLAN RLFDNFEKLEDAAKTKNLAETESCYKDTKFLLQEVMTRMA	Photosynthesis	MAHFIDLNSLTNTLPSLPKLPESRKTGKSSGFACRRTEEFQEPDSVQITRRMTLGFAVSIGLTGILGENNVSLAQD	75	FACRR	SLAQD	0.097821	0.521237	0.000544	tTP
At3g02780	MSASSLFNLPLIRLRSLALSSSFSSFRFAHRPLSSISPRKLPNFRAFSGTAMTDTKDAGM DAVQRRLMFEDECILVDETDRVVGHDSKYNCHLMENIEAKNLLHRAFSVFLFNSKYELLL QQRSNTKVTFPLVWTNTCCSHPLYRESELIQDNALGVRNAAQRKLLDELGIVAEDVPVDE FTPLGRMLYKAPSDGKWGEHELDYLLFIVRDVKVQPNPDEVAEIKYVSREELKELVKKAD AGEEGLKLSPWFRLVVDNFLMKWWDHVEKGTLVEAIDMKTIHKL	IPP biosynthesis	MSASSLFNLPLIRLRSLALSSSFSSFRFAHRPLSSISPRKLPNFRAFSGTAMTD	53	TAMTD		0.524094	0.000418	0.459361	cTP
At3g04260	MSLLFLNPPFPSNSIHPIPRRAAGISSIRCSISAPEKKPRRRRKQKRGDGAENDDSLSFG SGEAVSALERSLRLTFMDELMERARNRDTSGVSEVIYDMIAAGLSPGPRSFHGLVVAHAL NGDEQGAMHSLRKELGAGQRPLPETMIALVRLSGSKGNATRGLEILAAMEKLKYDIRQAW LILVEELMRINHLEDANKVFLKGARGGMRATDQLYDLMIEEDCKAGDHSNALDISYEMEA AGRMATTFHFNCLLSVQATCGIPEVAYATFENMEYGEVFMKPDTETYNWVIQAYTRAESY DRVQDVAELLGMMVEDHKRVQPNVKTYALLVECFTKYCVVKEAIRHFRALKNFEGGTVIL HNAGNFEDPLSLYLRALCREGRIVELIDALDAM…	RNA processing	MSLLFLNPPFPSNSIHPIPRRAAGISSIRCSI	31	IRCSI		0.79671	0.073366	0.001093	cTP
At3g04870	MASSVVFAATGSLSVPPLKSRRFYVNSSLDSDVSDMSVNAPKGLFPPEPVPYKGPKLKVA IIGAGLAGMSTAVELLDQGHEVDIYDSRTFIGGKVGSFVDRRGNHIEMGLHVFFGCYNNL FRLMKKVGAEKNLLVKDHTHTFINKDGTIGELDFRFPVGAPIHGIRAFLVTNQLKPYDKL RNSLALALSPVVKALVDPDGAMRDIRNLDSISFSDWFLSKGGTRASIQRMWDPVAYALGF IDCDNMSARCMLTIFSLFATKTEASLLRMLKGSPDVYLSGPIKQYITDRGGRIHLRWGCR EILYDKSADGETYVTGLAISKATNKKIVKADVYVAACDVPGIKRLLPKEWRESRFFNDIY ELEGVPVVTVQLRYNGWVTELQDIELARQLKRA…	Carotenoid biosynthesis	MASSVVFAATGSLSVPPLKSRRFYVNSSL	28	VNSSL		0.586261	0.231396	0.063745	cTP
At3g06430	MASMSLSFSSSLCSSRIPEGKRRFRHRDVGIVRCVLAASKSSPGSVTKKRLWKDGEFPGI TEPVNQRRTPIKNVKKKLDRRSKANGWVNTVTETLSDLIAKKQWLQALEVFDMLREQTFY QPKEGTYMKLLVLLGKSGQPNRAQKLFDEMLEEGLEPTVELYTALLAAYTRSNLIDDAFS ILDKMKSFPQCQPDVFTYSTLLKACVDASQFDLVDSLYKEMDERLITPNTVTQNIVLSGY GRVGRFDQMEKVLSDMLVSTACKPDVWTMNIILSVFGNMGKIDMMESWYEKFRNFGIEPE TRTFNILIGSYGKKRMYDKMSSVMEYMRKLEFPWTTSTYNNIIEAFADVGDAKNMELTFD QMRSEGMKADTKTFCCLINGYANAGLFHKVISS…	RNA processing	MASMSLSFSSSLCSSRIPEGKRRFRHRDVGIVRCVL	35	VRCVL		0.972319	0.004912	0.005361	cTP
At3g22690	MAMLGNVLHLSPMVLATTTTTKPSLLNQSKCTKATPSSLKNCKTIDELKMFHRSLTKQGL DNDVSTITKLVARSCELGTRESLSFAKEVFENSESYGTCFMYNSLIRGYASSGLCNEAIL LFLRMMNSGISPDKYTFPFGLSACAKSRAKGNGIQIHGLIVKMGYAKDLFVQNSLVHFYA ECGELDSARKVFDEMSERNVVSWTSMICGYARRDFAKDAVDLFFRMVRDEEVTPNSVTMV CVISACAKLEDLETGEKVYAFIRNSGIEVNDLMVSALVDMYMKCNAIDVAKRLFDEYGAS NLDLCNAMASNYVRQGLTREALGVFNLMMDSGVRPDRISMLSAISSCSQLRNILWGKSCH GYVLRNGFESWDNICNALIDMYMKCHRQDTAFR…	RNA processing	MAMLGNVLHLSPMVLATTTTTKPSLLNQSKCTKATPSSLKNCKT	43	KNCKT		0.893153	0.022725	0.016767	cTP
At3g22960	MSQSIQFSTPSHTPHLLHLPHSQFNRPLSSISFRRFPLTTIKYTSIRASSSSSPSPDLDS SSSSSSSQVLLSPNGTGAVKSDERSVVATAVTTDTSGIEVDTVTEAELKENGFRSTRRTK LICTIGPATCGFEQLEALAVGGMNVARLNMCHGTRDWHRGVIRSVRRLNEEKGFAVAIMM DTEGSEIHMGDLGGEASAKAEDGEVWTFTVRAFDSSRPERTISVSYDGFAEDVRVGDELL VDGGMVRFEVIEKIGPDVKCLCTDPGLLLPRANLTFWRDGSLVRERNAMLPTISSKDWLD IDFGIAEGVDFIAVSFVKSAEVINHLKSYLAARSRGGEIGVIAKIESIDSLTNLEEIILA SDGAMVARGDLGAQIPLEQVPAAQQRIVQVCRA…	Glycolysis	MSQSIQFSTPSHTPHLLHLPHSQFNRPLSSISFRRFPLTTIKYTSIRASS	49	IRASS		0.981619	0.003467	0.000325	cTP
At3g27160	MAASFSLTSFISFISPFKSQTKPTPPPNLTLPSPTISQRRRNDLAIESMAVEETSSTASS LSSELASVICPSLAYSNTLFFSSGYNVQVFVEDNESEERLVNRFRREVMRTGVIQECKRR RYFENKQDEKKRRTRDAAKRNKKRRPQARFTQETREEAAAATKSKKKDEEEDNWEMPGGD VPS	Chloroplast translation	MAASFSLTSFISFISPFKSQTKPTPPPNLTLPSPTISQRRRNDLAIESMAV	50	ESMAV		0.85827	0.05899	5.5e-05	cTP
At3g53900	MACSIGNAFRCSSDTLRFAPRQQCSSRLNPNPSSFLSFNSSPILAQNLGASSSSLSRRTI RARTKMAASEASINGSNRMLVFVPPHPLIKHWISVLRNEQTPCPVFRNAIAELGRLLMYE ASREWLPTVVGEIMSPMGPASVEFIDPREPIAVVPILRAGLALAEHASSVLPANKIYHLG VSRDEKTLLPSVYLNKLPDEFPKNSRVFLVDPVLATGGTIMAAMDLLKERGLSVQQIKVI CAIAAPPALSKLNEKFPGLHVYAGIIDPEVNEKGYIIPGLGDAGDRSFGTETHWVK	Nucleotide metabolism	MACSIGNAFRCSSDTLRFAPRQQCSSRLNPNPSSFLSFNSSPILAQNLGASSSSLSRRTIRARTKMAA	67	TKMAA		0.966274	0.001401	0.001926	cTP
At3g55250	MVVVTHISTSFHQISPSFFHLRLRNPSTTSSSRPKLDGGFALSIRAYIEKPNSFSTFANK VIGSLPVIGLLARIISDEGGVGRDLVDFAEFRKRVGNKCTPDDSRAFYEFQQRRGKAGEP LYVLLCCWVAAVGAGLLKSEEILEGVTRVSISNDLEFEEQNFIALMTEARQRRAKLNIDA PTIPMELRVEKALEGIYACCFRRGLIEEEDEKLLKVMLIAVFPSVEKSEIERIIKEKATR VEEGGEEENVMAKRLPKEAIQMQMKDLEFLQQQNIES	Photosystem I	MVVVTHISTSFHQISPSFFHLRLRNPSTTSSSRPKLDGGFALSIRAYI	47	IRAYI		0.862946	0.074805	0.009457	cTP
At3g63410	MASLMLNGAITFPKGLGSPGSNLHARSIPRPTLLSVTRTSTPRLSVATRCSSSSVSSSRP SAQPRFIQHKKEAYWFYRFLSIVYDHVINPGHWTEDMRDDALEPADLSHPDMRVVDVGGG TGFTTLGIVKTVKAKNVTILDQSPHQLAKAKQKEPLKECKIVEGDAEDLPFPTDYADRYV SAGSIEYWPDPQRGIREAYRVLKIGGKACLIGPVYPTFWLSRFFSDVWMLFPKEEEYIEW FKNAGFKDVQLKRIGPKWYRGVRRHGLIMGCSVTGVKPASGDSPLQLGPKEEDVEKPVNN PFSFLGRFLLGTLAAAWFVLIPIYMWIKDQIVPKDQPI	Methyltransferase	MASLMLNGAITFPKGLGSPGSNLHARSIPRPTLLSVTRTSTPRLSVATRCSS	51	TRCSS		0.975511	0.01866	0.00404	cTP
At4g00220	MSSSGNPSSSSGGGGGPCGACKFLRRKCVAGCIFAPYFDSEQGAAHFAAVHKVFGASNVS KLLHHVPEHKRPDAVVSICFEAQARLRDPIYGCVSHIVSLQQQVVSLQTELSYLQAHLAT LELPQPQPPQVPVSSSGSLQALSITDLPTISPSVYDLSSIFEPVMSSTWAMQQQPRPSDH LFGVPSSSNMGGGGELQALAREFIHGGQMPAQPSPGTSGSASSVIKRE	Hormone-mediated signaling	MSSSGNPSSSSGGGGGPCGACKFLRRKCVAGCIFAPYFDSEQGAAHFAAVHKVFGASNVS				0.000118	1e-06	3e-06	OTHER
At4g00600	MFTDCSSSTTSRLIHLYNRNGVFLPRPSVSQFSLRTTASTWRCTLSIRSSSSPSAIVIDG KAEAKKIRDDIKIEVSRMKESIGVVPAEDSSEEEVLKYVSGFNDDPSVHGVLVQLPLPSH MDEQNILNAVSIEKDVDGFHPLNIGRLAMRGREPLFVPCTPKGCIELLHRYNIEFKGKRA VVIGRSNIVGMPAALLLQKEDATVSIIHSRTMNPEELTRQADILISAVGKPNMVRGSWIK PGAVLIDVGIKPVEDPSAAGGERLVGDICYVEASKIASAITPVPGDVGPMTIAMLLSNTL TSAKRIHNFQ	Photorespiration	MFTDCSSSTTSRLIHLYNRNGVFLPRPSVSQFSLRTTASTWRCTLSIRSSS	50	IRSSS		0.881765	0.000173	0.034313	cTP
At4g01800	MVSPLCDSQLLYHRPSISPTASQFVIADGIILRQNRLLSSSSFWGTKFGNTVKLGVSGCS SCSRKRSTSVNASLGGLLSGIFKGSDNGESTRQQYASIVASVNRLETEISALSDSELRER TDALKQRAQKGESMDSLLPEAFAVVREASKRVLGLRPFDVQLIGGMVLHKGEIAEMRTGE GKTLVAILPAYLNALSGKGVHVVTVNDYLARRDCEWVGQVPRFLGLKVGLIQQNMTPEQR KENYLCDITYVTNSELGFDYLRDNLATSVEELVLRDFNYCVIDEVDSILIDEARTPLIIS GPAEKPSDQYYKAAKIASAFERDIHYTVDEKQKTVLLTEQGYEDAEEILDVKDLYDPREQ WASYVLNAIKAKELFLRDVNYIIRAKEVLIVDE…	Protein import	MVSPLCDSQLLYHRPSISPTASQFVIADGIILRQNRLLSSSSFWGTKFGNTVKLGVSGCSSCSRKRSTSVNASL	73	VNASL		0.509595	0.014271	0.002988	cTP
At4g02770	MATQAAGIFNSAITTAATSGVKKLHFFSTTHRPKSLSFTKTAIRAEKTDSSAAAAAAPAT KEAPVGFTPPQLDPNTPSPIFAGSTGGLLRKAQVEEFYVITWNSPKEQIFEMPTGGAAIM REGPNLLKLARKEQCLALGTRLRSKYKITYQFYRVFPNGEVQYLHPKDGVYPEKANPGRE GVGLNMRSIGKNVSPIEVKFTGKQSYDL	Photosynthesis	MATQAAGIFNSAITTAATSGVKKLHFFSTTHRPKSLSFTKTAIRAEK	46	IRAEK		0.993834	0.002773	0.000515	cTP
At4g03280	MASSSLSPATQLGSSRSALMAMSSGLFVKPTKMNHQMVRKEKIGLRISCQASSIPADRVP DMEKRKTLNLLLLGALSLPTGYMLVPYATFFVPPGTGGGGGGTPAKDALGNDVVAAEWLK THGPGDRTLTQGLKGDPTYLVVENDKTLATYGINAVCTHLGCVVPWNKAENKFLCPCHGS QYNAQGRVVRGPAPLSLALAHADIDEAGKVLFVPWVETDFRTGDAPWWS	Defense-response	MASSSLSPATQLGSSRSALMAMSSGLFVKPTKMNHQMVRKEKIGLRISCQAS	51	SCQAS		0.668108	0.330795	0.000147	cTP
At4g09650	MASLQQTLFSLQSKLPPSSFQIARSLPLRKTFPIRINNGGNAAGARMSATAASSYAMALA DVAKRNDTMELTVTDIEKLEQVFSDPQVLNFFANPTITVEKKRQVIDDIVKSSSLQSHTS NFLNVLVDANRINIVTEIVKEFELVYNKLTDTQLAEVRSVVKLEAPQLAQIAKQVQKLTG AKNVRVKTVIDASLVAGFTIRYGESGSKLIDMSVKKQLEDIASQLELGEIQLAT	Photosynthesis	MASLQQTLFSLQSKLPPSSFQIARSLPLRKTFPIRINNGGNAAGARMSA	48	ARMSA		0.973025	0.025234	0.000391	cTP
At4g15560	MASSAFAFPSYIITKGGLSTDSCKSTSLSSSRSLVTDLPSPCLKPNNNSHSNRRAKVCAS LAEKGEYYSNRPPTPLLDTINYPIHMKNLSVKELKQLSDELRSDVIFNVSKTGGHLGSSL GVVELTVALHYIFNTPQDKILWDVGHQSYPHKILTGRRGKMPTMRQTNGLSGFTKRGESE HDCFGTGHSSTTISAGLGMAVGRDLKGKNNNVVAVIGDGAMTAGQAYEAMNNAGYLDSDM IVILNDNKQVSLPTATLDGPSPPVGALSSALSRLQSNPALRELREVAKGMTKQIGGPMHQ LAAKVDEYARGMISGTGSSLFEELGLYYIGPVDGHNIDDLVAILKEVKSTRTTGPVLIHV VTEKGRGYPYAERADDKYHGVVKFDPATGRQFK…	Chlorophyll biosynthesis	MASSAFAFPSYIITKGGLSTDSCKSTSLSSSRSLVTDLPSPCLKPNNNSHSNRRAKVCASL	60	VCASL		0.945454	0.045667	4.1e-05	cTP
At4g18480	MASLLGTSSSAIWASPSLSSPSSKPSSSPICFRPGKLFGSKLNAGIQIRPKKNRSRYHVS VMNVATEINSTEQVVGKFDSKKSARPVYPFAAIVGQDEMKLCLLLNVIDPKIGGVMIMGD RGTGKSTTVRSLVDLLPEINVVAGDPYNSDPIDPEFMGVEVRERVEKGEQVPVIATKINM VDLPLGATEDRVCGTIDIEKALTEGVKAFEPGLLAKANRGILYVDEVNLLDDHLVDVLLD SAASGWNTVEREGISISHPARFILIGSGNPEEGELRPQLLDRFGMHAQVGTVRDADLRVK IVEERARFDSNPKDFRDTYKTEQDKLQDQISTARANLSSVQIDRELKVKISRVCSELNVD GLRGDIVTNRAAKALAALKGKDRVTPDDVATVI…	Chlorophyll biosynthesis	MASLLGTSSSAIWASPSLSSPSSKPSSSPICFRPGKLFGSKLNAGIQIRPKKNRSRYHVSVMNV	63	SVMNV		0.999526	0.000205	5e-06	cTP
At4g18750	MAMLVTNLSSSSFCFFSSPHLQNQKEIRSGVRVRKYVIFNRASLRTVSDCVDSITTFDRS VTDANTQLRRFCESGNLENAVKLLCVSGKWDIDPRTLCSVLQLCADSKSLKDGKEVDNFI RGNGFVIDSNLGSKLSLMYTNCGDLKEASRVFDEVKIEKALFWNILMNELAKSGDFSGSI GLFKKMMSSGVEMDSYTFSCVSKSFSSLRSVHGGEQLHGFILKSGFGERNSVGNSLVAFY LKNQRVDSARKVFDEMTERDVISWNSIINGYVSNGLAEKGLSVFVQMLVSGIEIDLATIV SVFAGCADSRLISLGRAVHSIGVKACFSREDRFCNTLLDMYSKCGDLDSAKAVFREMSDR SVVSYTSMIAGYAREGLAGEAVKLFEEMEEEGI…	RNA processing	MAMLVTNLSSSSFCFFSSPHLQNQKEIRSGVRVRKYVIFNRASLRTVSDCVD	51	SDCVD		0.850277	0.101274	0.014629	cTP
At4g27600	MAFSLLSPIPTSASLFFTLSAITASNNASSSSLSRLYSLYHPKGTLRTRTATSFFGASGN LRIVSMAENRQLVCRIGGGAGAELDDMDEGEIQRIGNEDEDDDEFIQVHANNSSAASPER WDVLGLGQAMVDFSGVVDDEFLKKLGLEKGTRKLINHEERGKLLQAMDGCSYKAAAGGSL SNTLVALARLGSQSICDRPLNVAMAGSIGGDPLGSFYGTKLRRANVNFLSAPIKDGTTGT VIVLTTPDAQRTMLAYQGTSSVVNYDSCLASLIAKTNVFVVEGYLFELPDTIRTITKACE EAHRNGALVAVTASDVSCIERHYDDFWDIVGNYADIVFANSDEARAFCHFSAEESPISAT RYMSHFVPFVSVTDGINGSYIGVKGEAIYIPPS…	Photosynthesis	MAFSLLSPIPTSASLFFTLSAITASNNASSSSLSRLYSLYHPKGTLRTRTATSFFGASGNLRIVSMAENRQLVCRIG	76	VCRIG		0.931789	0.018368	0.005778	cTP
At4g28590	MSFFAVACSAPRSSMLLTGLNSSFSDMHRSPLFVFPVTISSRSVKRFAAVSSDSVLDPES KNQTRSRRKNKEAVTPIAETENNEKFPTKVPRKSKRGRRSEADAVEDYVRSSLERTFSTI KEQNPEVFENKEKANFIKDRGVDEEEEEEEEMVVEEEDPDWPVDTDVGWGIKASEYFDTH PIKNVVGDDGSEIDWEGEIDDSWVKEINCLEWESFAFHPSPLVVLVFERYKRASDNWKTL KELEKAIKVYWDAKDRLPPRAVKIDLNIETDLAYALKAKECPQILFLRGNRILYREKDFR TADELVHMIAHFYYKAKRPSCVDKANVTPYC	Chloroplast transcription	MSFFAVACSAPRSSMLLTGLNSSFSDMHRSPLFVFPVTISSRSVKRFAAV	49	RFAAV		0.87867	0.004608	0.033035	cTP
At4g32260	MAANSIMASSKPLISLSSNQQPNRVQIPKFAKLPQIPKSLTSSTDLRSKALSLSSATAKS LALIAAFAPPSMAEAMEKAQLFDFNLTLPIIVVEFLFLMFALDKVYYSPLGNFMDQRDAS IKEKLASVKDTSTEVKELDEQAAAVMRAARAEIAAALNKMKKETQVEVEEKLAEGRKKVE EELKEALASLESQKEETIKALDSQIAALSEDIVKKVLPS	Defense-response	MAANSIMASSKPLISLSSNQQPNRVQIPKFAKLPQIPKSLTSSTDLRSKALSLSSATAKSLALIAAFAPPSMAEA	74	KFAKL	SMAEA	0.369547	0.629594	2e-06	tTP
At4g34740	MAATSSISSSLSLNAKPNKLSNNNNNNKPHRFLRNPFLNPSSSSFSPLPASISSSSSSPS FPLRVSNPLTLLAADNDDYDEKPREECGVVGIYGDSEASRLCYLALHALQHRGQEGAGIV TVSKDKVLQTITGVGLVSEVFSESKLDQLPGDIAIGHVRYSTAGSSMLKNVQPFVAGYRF GSVGVAHNGNLVNYTKLRADLEENGSIFNTSSDTEVVLHLIAISKARPFFMRIVDACEKL QGAYSMVFVTEDKLVAVRDPHGFRPLVMGRRSNGAVVFASETCALDLIEATYEREVYPGE VLVVDKDGVKCQCLMPHPEPKQCIFEHIYFSLPNSIVFGRSVYESRHVFGEILATESPVD CDVVIAVPDSGVVAALGYAAKAGVAFQQGLIRS…	Nucleotide metabolism	MAATSSISSSLSLNAKPNKLSNNNNNNKPHRFLRNPFLNPSSSSFSPLPASISSSSSSPSFPLRVSNPLTLLAAD	74	LLAAD		0.920837	0.061352	3e-06	cTP
At4g34830	MEVTSTTFISTTRSSKYLTLTSYSPVILPASTLRRDFLGCCHSLRPSPHLRTRAGKRNSR RSSIRSPRLVVRASIDSGLILIVVAVTAFSAIAFAYCQSTFRKRKSSDEVATVHGGKNSA ENRREIHGDIHEGNPVEINVGFRKVEEESVNLLEEEKAHQIHEVAVMDYDSVSAEDSQFA VASVTTVATAHTLIDESFSSSIVNGSVALESATFGVKTPEKQVGNSEDQKGLEHDFSQAV VGIHSIASPQVVDDTRALEYEYNGLLQKPLEYSIFAESKREEIHTFYGSNHSSAKSSRLP SLKAVSPAVTSATNSLFLDHKNNGVIDTQFPGQSSGQATGDVQEENLVAHSNGGVSHIRK DVKGDWKFPSDGKHVGHQIDESMPQFPARNFEL…	RNA processing	MEVTSTTFISTTRSSKYLTLTSYSPVILPASTLRRDFLGCCHSLRPSPHLRTRAGKRNSRRSSIRSPRLVVRASIDSGLILIVVAVTAFSAIAFAYCQS	98	VRASI	AYCQS	0.419966	0.42975	0.00028	tTP
At4g36150	MVDYSSSSSSSVQLSPPQHQVFLNFRGKQLRNGFVSHLEKALRRDGINVFIDRNETKGRD LSNLFSRIQESRIALAIFSSMYTESYWCLDELVKIKDCVDLGTLVVIPIFYMVDTDDVKN LKGAFGYTFWKLAKTCNGEKLDKWKQALKDVPKKLGFTLSEMSDEGESINQIVGEVIKVL SSDVMPDLEREIPIDDPFPTGEQVPEAAPDSPPPLFGIETRLKQLEEKLDFECKDTLTIG VVGMPGIGKTTLTSMLYEKWQHDFLRCVFLHDVRKMWKDCMMDRSIFIEELLKDDNVNQE VADFSPESLKALLLSKKSLVVLDNVSDKKQIEVLLGESDWIKRGSRIFITTSDRSVIEGM VDDTYEVLRLTGRDSFEYFSYFAFSGKLCPPVR…	Defense-response	MVDYSSSSSSSVQLSPPQHQVFLNFRGKQLRNGFVSHLEKALRRDGINVFIDRNETKGRD				0.002757	0.003138	3.2e-05	OTHER
At5g01080	MLLCWYNYISRTLPFEAPREIFHKTKRVKKNGTMIPSPQSGDYRSFFNSSSPLPLIIELV HVQIIKFKDSSQIFKSLKKNGIITAFPWKSGYRSILNLFYPTASSLEFVSKSLYALFARA VYDHPLVEDFAKLVFMVESAIVSTDFSTIANFLKVNIPLENSWNLYLSFCCIIVACINFP LLRP	Hormone-mediated signaling	MLLCWYNYISRTLPFEAPREIFHKTKRVKKNGTMIPSPQSGDYRSFFNSSSPLPLIIELV				0.010513	0.003966	0.066418	OTHER
At5g02120	MSSSPLSSSLFHPLSTLSTHCHGRRQNLCFNRKQQPFVVRAAKLPEGVIVPKAQPKSQPA FLGFTQTAEIWNSRACMIGLIGTFIVELILNKGILELIGVEIGKGLDLPL	Photosystem II	MSSSPLSSSLFHPLSTLSTHCHGRRQNLCFNRKQQPFVVRAAK	42	VRAAK		0.999408	0.000448	5.5e-05	cTP
At5g05730	MSSSMNVATMQALTFSRRLLPSVASRYLSSSSVTVTGYSGRSSAYAPSFRSIKCVSVSPE ASIVSDTKKLADASKSTNLIPIYRCIFSDQLTPVLAYRCLVKEDDREAPSFLFESVEPGS QMSSVGRYSVVGAQPAMEIVAKENKVIVMDHNNETMTEEFVEDPMEIPRKISEKWNPDPQ LVQDLPDAFCGGWVGFFSYDTVRYVEKRKLPFSKAPEDDRNLPDMHLGLYDDVVVFDHVE KKAYVIHWIRLDGSLPYEKAYSNGMQHLENLVAKLHDIEPPKLAAGNVNLQTRQFGPSLD NSNVTCEEYKEAVVKAKEHILAGDIFQIVLSQRFERRTFADPFEVYRALRVVNPSPYMGY LQARGCILVASSPEILTKVKQNKIVNRPLAGTS…	Auxin biosynthesis	MSSSMNVATMQALTFSRRLLPSVASRYLSSSSVTVTGYSGRSSAYAPSFRSIKCVS	55	IKCVS		0.789494	0.003227	0.200028	cTP
At5g08610	MSSKFPLGVRFITHSLPCTRLASMNSGALIYSFRSVPVLSKAFPFRLKYIGLGSRVNFST RPERSQPEFARRSGAGGEIRASKSLIEDEAELSDWVSDLRTSSLRGKFTSDEDNADPEVV RRNVDRDTSRGPRRGREGQSDRFGGAKRGKEGEMDRFGSPNRRRTSGEPADSFGNKRLGD REGSRNGRVQGKSSESSFRGRSDRNVDSGSSFRGRSDKNVDSGSSFRGRNDRNVDSGSSF RGRSDRNVDSGSSFRGRSDRNVDSGSSFRGRNDRNVDSGSSFRGRNDRNVESGFRREPGS ENNRGLGKQTRGLSLEEEDSSDDDENRVGLGNIDDLPSEDSSDEDDENDEPLIKKAASAK AVQTDKPTGEHVKTSDSYLSKTRFDQFPLSPLS…	Chloroplast transcription	MSSKFPLGVRFITHSLPCTRLASMNSGALIYSFRSVPVLSKAFPFRLKYIGLGSRVNFST				0.278548	0.000428	0.081955	OTHER
At5g09790	MATWNASSPAASPCSSRRRTKAPARRPSSESPPPRKMKSMAEIMAKSVPVVEQEEEEDED SYSNVTCEKCGSGEGDDELLLCDKCDRGFHMKCLRPIVVRVPIGTWLCVDCSDQRPVRRL SQKKILHFFRIEKHTHQTDKLELSQEETRKRRRSCSLTVKKRRRKLLPLVPSEDPDQRLA QMGTLASALTALGIKYSDGLNYVPGMAPRSANQSKLEKGGMQVLCKEDLETLEQCQSMYR RGECPPLVVVFDPLEGYTVEADGPIKDLTFIAEYTGDVDYLKNREKDDCDSIMTLLLSED PSKTLVICPDKFGNISRFINGINNHNPVAKKKQNCKCVRYSINGECRVLLVATRDISKGE RLYYDYNGYEHEYPTHHFL	Histone methylation	MATWNASSPAASPCSSRRRTKAPARRPSSESPPPRKMKSMAEIMAKSVPVVEQEEEEDED				0.103097	0.000151	2.6e-05	OTHER
At5g15450	MATATTTATAAFSGVVSVGTETRRIYSFSHLQPSAAFPAKPSSFKSLKLKQSARLTRRLD HRPFVVRCEASSSNGRLTQQEFTEMAWQSIVSSPDVAKENKQQIVETEHLMKALLEQKNG LARRIFSKIGVDNTKVLEATEKFIQRQPKVYGDAAGSMLGRDLEALFQRARQFKKDLKDS YVSVEHLVLAFADDKRFGKQLFKDFQISERSLKSAIESIRGKQSVIDQDPEGKYEALEKY GKDLTAMAREGKLDPVIGRDDEIRRCIQILSRRTKNNPVLIGEPGVGKTAISEGLAQRIV QGDVPQALMNRKLISLDMGALIAGAKYRGEFEDRLKAVLKEVTDSEGQIILFIDEIHTVV GAGATNGAMDAGNLLKPMLGRGELRCIGATTLD…	Chloroplast organization	MATATTTATAAFSGVVSVGTETRRIYSFSHLQPSAAFPAKPSSFKSLKLKQSARLTRRLDHRPFVVRCEA	69	VTRCEA		0.998935	0.000143	8e-06	cTP
At5g35220	MGTLTSVAFAAAVNIRFRSFHRENIKTTITTLPKWQKRLCFSSTEDSHRFRIAKCLGNDE NSNRDDSIGENGETHKSSVVKTATFEEEDEETSKSSSTTSSSNEFGSDKTSMPSTIDPTY SSFQIDSFKLMELLGPEKVDPADVKLIKDKLFGYSTFWVTKEEPFGDLGEGILFLGNLRG KKEDVFAKLQRKLVEVASDKYNLFMIEEPNSEGPDPRGGARVSFGLLRKEVSEPGPTTLW QYVIALILFLLTIGSSVELGIASQINRLPPEVVKYFTDPNAVEPPDMELLYPFVDAALPL AYGVLGILLFHELGHFLAAVPKKVKLSIPYFIPNITLGSFGAITQFKSILPDRSTKVDIS LAGPFAGAALSVSMFAVGLFLSTEPDAANDLVQ…	Chloroplast organization	MGTLTSVAFAAAVNIRFRSFHRENIKTTITTLPKWQKRLCFSSTEDSHRFRIAKCLGNDE				0.393883	0.026548	0.134935	OTHER
At5g43750	MATVTILSPKSIPKVTDSKFGARVSDQIVNVVKCGKSGRRLKLAKLVSAAGLSQIEPDIN EDPIGQFETNSIEMEDFKYGYYDGAHTYYEGEVQKGTFWGAIADDIAAVDQTNGFQGLIS CMFLPAIALGMYFDAPGEYLFIGAALFTVVFCIIEMDKPDQPHNFEPQIYKLERGARDKL INDYNTMSIWDFNDKYGDVWDFTIEKDDIATR	NAD metabolism	MATVTILSPKSIPKVTDSKFGARVSDQIVNVVKCGKSGRRLKLAKLVSAAG	50	VSAAG		0.544177	0.019643	0.000292	cTP
At5g48910	MNPTQTLFSPGGNSPASSPASHPSSLFPQINNCRTIRDLSQIHAVFIKSGQMRDTLAAAE ILRFCATSDLHHRDLDYAHKIFNQMPQRNCFSWNTIIRGFSESDEDKALIAITLFYEMMS DEFVEPNRFTFPSVLKACAKTGKIQEGKQIHGLALKYGFGGDEFVMSNLVRMYVMCGFMK DARVLFYKNIIEKDMVVMTDRRKRDGEIVLWNVMIDGYMRLGDCKAARMLFDKMRQRSVV SWNTMISGYSLNGFFKDAVEVFREMKKGDIRPNYVTLVSVLPAISRLGSLELGEWLHLYA EDSGIRIDDVLGSALIDMYSKCGIIEKAIHVFERLPRENVITWSAMINGFAIHGQAGDAI DCFCKMRQAGVRPSDVAYINLLTACSHGGLVEE…	RNA processing	MNPTQTLFSPGGNSPASSPASHPSSLFPQINNCRTIRDLSQIHAVFIKSGQMRDTLAAAE				0.020217	0.000368	7.6e-05	OTHER
At5g50210	MALALSVAPTSSSLSSLLSRTPNPSPNFRTTHLNFGSQRRIYTINPLLRSFKCLQSSSRD VNASPFSISAIASSSSSSQTTELVPYKLQRLVKEFKSLTEPIDRLKWVLHYASLLPQMPE SSKTESNRVMGCTARVWLDAELGQDGKMRFCADSDSDVSKGMCSCLIQVLDEASPVEVME LKTEDLAELNVGLLGGERSRVNTWYNVLVSMQKKTRRLVAEREGKVPSFEPFPSLVLTAH GIEAKGSFAQAQAKYLFPEESRVEELVNVLKEKKIGVVAHFYMDPEVQGVLTAAQKHWPH ISISDSLVMADSAVTMAKAGCQFITVLGVDFMSENVRAILDQAGFEKVGVYRMSDETIGC SLADAASAPAYLNYLEAASRSPPSLHVVYINTS…	NAD metabolism	MALALSVAPTSSSLSSLLSRTPNPSPNFRTTHLNFGSQRRIYTINPLLRSFKCLQSSSRDVNASPFSISAIA	71	ISAIA		0.945509	0.050631	0.00011	cTP
At5g51100	MMNVAVTATPSSLLYSPLLLPSQGPNRRMQWKRNGKRRLGTKVAVSGVITAGFELKPPPY PLDALEPHMSRETLDYHWGKHHKTYVENLNKQILGTDLDALSLEEVVLLSYNKGNMLPAF NNAAQAWNHEFFWESIQPGGGGKPTGELLRLIERDFGSFEEFLERFKSAAASNFGSGWTW LAYKANRLDVANAVNPLPKEEDKKLVIVKTPNAVNPLVWDYSPLLTIDTWEHAYYLDFEN RRAEYINTFMEKLVSWETVSTRLESAIARAVQREQEGTETEDEENPDDEVPEVYLDSDID VSEVD	Response to light	MMNVAVTATPSSLLYSPLLLPSQGPNRRMQWKRNGKRRLGTKVAVS	45	KVAVS		0.997419	0.001283	4.7e-05	cTP
At1g67090 (AtRbcS1A)	MASSMLSSATMVASPAQATMVAPFNGLKSSAAFPATRKANNDITSITSNGGRVNCMQVWPPIGKKKFETLSYLPDLTDSELAKEVDYLIRNKWIPCVEFELEHGFVYREHGNSPGYYDGRYWTMWKLPLFGCTDSAQVLKEVEECKKEYPNAFIRIIGFDNTRQVQCISFIAYKPPSFTG	Photosynthesis	MASSMLSSATMVASPAQATMVAPFNGLKSSAAFPATRKANNDITSITSNGGRVNCMQ	56	VNCMQ		0.997795	0.000173	0.000438	cTP
