# Supplementary material for: Identification of a highly efficient chloroplast-targeting peptide for plastid engineering
Source: PLoS Biol. 2024 Sep 19;22(9):e3002785. doi: 10.1371/journal.pbio.3002785 (PMC11444414; doi:10.1371/journal.pbio.3002785)
Supplement: S3 Data — (XLSX) [file pbio.3002785.s025.xlsx]

## Sheet: cTP scores
cTP scores of the predicted transit peptides
cTP	tTP	other
0.590019	0.078418	0.000685
0.997394	0.326817	0.000112
0.660454	0.14276	0.254406
0.975944	0.120136	0.000463
0.812086	0.376099	0.01653
0.99693	0.097821	4e-06
0.924552	0.369547	0.346224
0.943464	0.419966	0.000118
0.997668		0.002757
0.933332		0.010513
0.927546		0.278548
0.931707		0.103097
0.943464		0.393883
0.999746		0.020217
0.67329		1e-06
0.514903
0.892003
0.985337
0.875538
0.981888
0.999899
0.888628
0.993275
0.989382
0.999359
0.898374
0.99415
0.715651
0.995906
0.888113
0.997703
0.578199
0.794446
0.932976
0.979103
0.990208
0.701253
0.867389
0.524094
0.79671
0.586261
0.972319
0.893153
0.981619
0.85827
0.966274
0.862946
0.975511
0.881765
0.509595
0.993834
0.668108
0.973025
0.945454
0.999526
0.850277
0.931789
0.87867
0.920837
0.999408
0.789494
0.998935
0.544177
0.945509
0.997419
0.997795
0.888113
cTP ; chloroplast-targeting peptide, tTP ; thylakoid-targeting peptide, other ; peptide predicted to transport preprotein to other organelles

## Sheet: tTP scores
tTP scores of the predicted transit peptides
cTP	tTP	other
0.005389	0.919287	0.000602
0.000382	0.433912	2e-06
0.077028	0.857075	0.054423
0.005174	0.879694	0.044411
0.019701	0.488211	0.000248
0.002347	0.521237	0
0.069315	0.629594	0.044607
0.001278	0.42975	1e-06
0.000389		0.003138
0.038455		0.003966
0.038008		0.000428
0.001465		0.000151
0.001278		0.026548
0.000118		0.000368
0.003115		0
0.148785
0.002317
0.011661
0.000557
0.012283
5e-06
0.017357
0.000735
0.003374
0.000482
0.0039
0.00524
0.008223
0.003757
0.005954
0.001065
0.0078
0.001644
0.000479
0.015173
0.000798
0.019045
0.045777
0.000418
0.073366
0.231396
0.004912
0.022725
0.003467
0.05899
0.001401
0.074805
0.01866
0.000173
0.014271
0.002773
0.330795
0.025234
0.045667
0.000205
0.101274
0.018368
0.004608
0.061352
0.000448
0.003227
0.000143
0.019643
0.050631
0.001283
0.000173
0.005954
cTP ; chloroplast-targeting peptide, tTP ; thylakoid-targeting peptide, other ; peptide predicted to transport preprotein to other organelles

## Sheet: mTP scores
mTP scores of the predicted transit peptides
cTP	tTP	other
0.101933	0.001797	1.6e-05
0.000843	0.010973	0.000517
6.4e-05	1.8e-05	0.198917
0.000922	3e-06	0.011763
0.086525	0.003116	0.001227
4.9e-05	0.000544	0
0.002264	2e-06	0.01189
0.001027	0.00028	3e-06
0.001462		3.2e-05
2.9e-05		0.066418
0.000111		0.081955
0.003454		2.6e-05
0.001027		0.134935
2.3e-05		7.6e-05
0.019561		1.3e-05
0.03579
0.003911
0.000244
0.011415
0.003168
6e-06
0.002154
0.001088
0.000605
1.4e-05
0.02024
2e-05
0.02283
8.2e-05
4.2e-05
3.3e-05
0.393526
0.02021
0.066309
0.00336
0.001202
0.196068
0.00344
0.459361
0.001093
0.063745
0.005361
0.016767
0.000325
5.5e-05
0.001926
0.009457
0.00404
0.034313
0.002988
0.000515
0.000147
0.000391
4.1e-05
5e-06
0.014629
0.005778
0.033035
3e-06
5.5e-05
0.200028
8e-06
0.000292
0.00011
4.7e-05
0.000438
4.2e-05
cTP ; chloroplast-targeting peptide, tTP ; thylakoid-targeting peptide, other ; peptide predicted to transport preprotein to other organelles

## Sheet: Amino acid length
Different lengths of amino acid sequence corresponding to the predicted transit peptides
cTP	tTP	other
54	78	0
51	102	0
71	68	0
37	68	0
63	94	0
47	75	0
77	74	0
39	98	0
75		0
50		0
62		0
42		0
39		0
50		0
47		30
77
43
45
54
66
60
84
42
91
58
61
61
44
72
56
43
57
69
51
61
42
34
43
53
31
28
35
43
49
50
67
47
51
50
73
46
51
48
60
63
51
76
49
74
42
55
69
50
71
45
56
56
cTP ; chloroplast-targeting peptide, tTP ; thylakoid-targeting peptide, other ; peptide predicted to transport preprotein to other organelles
