# Supplementary material for: Identification of a highly efficient chloroplast-targeting peptide for plastid engineering
Source: PLoS Biol. 2024 Sep 19;22(9):e3002785. doi: 10.1371/journal.pbio.3002785 (PMC11444414; doi:10.1371/journal.pbio.3002785)
Supplement: S4 Data — (XLSX) [file pbio.3002785.s026.xlsx]

## Sheet: Fig 1E,F
Relative fluorescence measurements and subcellular localizations of various cTP-GFPs in plant cells
Prepeptide number	Locus	GFP/chlorophyll fluorescenceb		Subcellular localizationbc	Cluster
		Total GFP	Chloroplast GFP
1	At1g02910	0.027	n.d.	Chl, Mt	A
2	At1g05340	0.175	n.d.	Cy	A
3	At1g06680	0.184	0.317	Chl	A
4	At1g08520	4.859	4.526	Chl	C
5	At1g15510	0.494	0.887	Chl	A
6	At1g15710	0.779	0.273	Cy	A
7	At1g21640	0.144	0.325	Chl	A
8	At1g22700	3.877	3.816	Chl	C
9	At1g31330	1.082	1.171	Chl	B
10	At1g31410	0.11	0.069	Chl	A
11	At1g32060	0.322	n.d.	Chl, Cy	A
12	At1g32080	14.869	8.002	Chl	D
13	At1g44446	10.056	2.602	Chl, Cy	D
14	At1g51350	2.494	0.553	Chl, Cy	B
15	At1g56190	2.944	2.494	Chl, Mt	B
16	At1g58080	0.214	0.235	Chl	A
17	At1g58290	2.133	2.974	Chl	B
18	At1g63680	3.533	3.602	Chl	C
19	At1g63970	10.919	6.219	Chl	D
20	At1g68450	4.572	0.732	Chl, Cy	B
21	At1g68590	2.733	2.858	Chl	B
22	At1g68890	2.742	1.71	Chl	B
23	At1g69200	0.219	0.269	Chl	A
24	At1g71720	0.002	n.d.	Chl	A
25	At1g74030	0.629	0.808	Chl, Cy	A
26	At1g74470	0.071	n.d.	Chl, Cy	A
27	At1g74850	0.102	0.213	Chl	A
28	At1g76490	4.655	0.869	Cy	B
29	At1g76620	0.371	0.292	Cy	A
30	At1g78620	0.555	0.517	Chl	A
31	At1g79730	0.018	n.d.	Chl	A
32	At1g79850	0.192	0.234	Chl	A
33	At1g80380	0.267	0.378	Chl	A
34	At2g01140	1.383	1.786	Chl	A
35	At2g15290	1.382	1.466	Chl	A
36	At2g20890	0.036	n.d.	Chl, Cy	A
37	At2g20920	3.232	4.238	Chl	C
38	At2g21170	3.197	2.888	Chl, Cy	B
39	At2g23230	0.667	0.635	Chl, Mt	A
40	At2g24090	6.018	3.363	Chl	C
41	At2g24120	4.681	2.152	Chl, Cy	B
42	At2g26930	4.673	3.025	Chl	C
43	At2g28800	2.452	3.305	Chl	B
44	At2g31890	1	1.563	Chl	A
45	At2g33250	0.488	0.43	Chl	A
46	At2g33800	0.461	1.118	Chl	A
47	At2g40400	0.038	n.d.	Chl	A
48	At2g43090	8.284	3.867	Chl	C
49	At2g45770	2.765	2.205	Chl	B
50	At2g48070	0.235	0.473	Chl, Mt	A
51	At2g48120	0.954	0.905	Chl	A
52	At3g01440	0.689	1.003	Chl	A
53	At3g02780	2.093	0.868	Chl, Mt	B
54	At3g04260	0.419	n.d.	Cy	A
55	At3g04870	4.828	0.503	Cy	B
56	At3g06430	0.548	0.561	Cy	A
57	At3g22690	6.453	0.685	Chl	C
58	At3g22960	6.437	4.741	Chl, Cy	B
59	At3g27160	0.907	0.951	Chl	A
60	At3g53900	3.877	4.206	Chl	C
61	At3g55250	0.947	0.272	Cy	A
62	At3g63410	0.689	0.798	Chl, Cy	A
63	At4g00220	0.267	0.358	Cy	A
64	At4g00600	0.854	n.d.	Chl, Cy	A
65	At4g01800	6.034	0.649	Cy	B
66	At4g02770	0.431	0.508	Chl, Cy	A
67	At4g03280	3.201	1.65	Chl, Cy	B
68	At4g09650	0.319	0.238	Chl, Cy	A
69	At4g15560	0.051	n.d.	Chl, Cy	A
70	At4g18480	0.057	n.d.	Chl, Cy	A
71	At4g18750	4.433	4.884	Chl	C
72	At4g27600	0.122	0.171	Chl	A
73	At4g28590	6.137	6.639	Chl	C
74	At4g32260	1.047	0.847	Chl, Cy	A
75	At4g34740	1.998	3.032	Chl	B
76	At4g34830	0.677	0.526	Chl, Mt	A
77	At4g36150	0.875	0.828	Cy	A
78	At5g01080	0.562	0.569	Cy	A
79	At5g02120	2.757	2.188	Chl	B
80	At5g05730	3.118	2.844	Chl, Mt	B
81	At5g08610	1.162	0.263	Cy	A
82	At5g09790	0.01	n.d.	Chl, Cy	A
83	At5g15450	3.98	3.195	Chl	C
84	At5g35220	0.845	0.634	Chl, Mt	A
85	At5g43750	1.151	1.194	Chl	A
86	At5g48910	3.103	0.441	Cy	A
87	At5g50210	1.644	2.251	Chl	B
88	At5g51100	2.024	1.752	Chl	B
89	AtRbcS1A	1.11816	1.19475	Chl	A
a ; Determined by CLSM imaging and fluorescence measurement in plant cells overexpressing recombinant fluorescent proteins
b ; Chl = chloroplast, Mt = mitochondria, Cy = cytoplasm
n.d. ; not determined
