# Supplementary material for: Identification of a highly efficient chloroplast-targeting peptide for plastid engineering
Source: PLoS Biol. 2024 Sep 19;22(9):e3002785. doi: 10.1371/journal.pbio.3002785 (PMC11444414; doi:10.1371/journal.pbio.3002785)
Supplement: S5 Data — (XLSX) [file pbio.3002785.s027.xlsx]

## Sheet: Fig 1G
Distribution of GFP fluorescence in different plant compartments after transformation with 89 cTP-GFP expression vectors
Total GFP				Chloroplast GFP
Chl	Chl/Mt	Chl/Cy	Cy	Chl	Chl/Mt	Chl/Cy	Cy
0.184	0.027	0.322	0.175	0.317	0	0	0
4.859	2.944	10.056	0.779	4.526	2.494	2.602	0.273
0.494	0.667	2.494	4.655	0.887	0.635	0.553	0.869
0.144	0.235	4.572	0.371	0.325	0.473	0.732	0.292
3.877	2.093	0.629	0.419	3.816	0.868	0.808	0
1.082	0.677	0.071	4.828	1.171	0.526	0	0.503
0.11	3.118	0.036	0.548	0.069	2.844	0	0.561
14.869	0.845	3.197	0.947	8.002	0.634	2.888	0.272
0.214		4.681	0.267	0.235		2.152	0.358
2.133		6.437	6.034	2.974		4.741	0.649
3.533		0.689	0.875	3.602		0.798	0.828
10.919		0.854	0.562	6.219		0	0.569
2.733		0.431	1.162	2.858		0.508	0.263
2.742		3.201	3.103	1.71		1.65	0.441
0.219		0.319		0.269		0.238
0.002		0.051		0		0
0.102		0.057		0.213		0
0.555		1.047		0.517		0.847
0.018		0.01		0		0
0.192				0.234
0.267				0.378
1.383				1.786
1.382				1.466
3.232				4.238
6.018				3.363
4.673				3.025
2.452				3.305
1				1.563
0.488				0.43
0.461				1.118
0.038				0
8.284				3.867
2.765				2.205
0.954				0.905
0.689				1.003
6.453				0.685
0.907				0.951
3.877				4.206
4.433				4.884
0.122				0.171
6.137				6.639
1.998				3.032
2.757				2.188
3.98				3.195
1.151				1.194
1.644				2.251
2.024				1.752
1.118				1.195
Chl ; chloroplast-specific, Chl/Mt ; chloroplast/mitochondria dual-targeting, Chl/Cy ; chloroplast/cytosol-colocalized, Cy ; cytosol-localized

## Sheet: Fig 1H
Ratios of chloroplast GFP to total GFP of the four groups of cTP-GFPs displaying various subcellular compartmentalization
Chl	Chl/Mt	Chl/Cy	Cy
1.723	0	0	0
0.931	0.847	0.259	0.35
1.796	0.952	0.222	0.187
2.257	2.013	0.16	0.787
0.984	0.415	1.285	0
1.082	0.777	0	0.104
0.627	0.912	0	1.024
0.538	0.75	0.903	0.287
1.098		0.46	1.341
1.394		0.737	0.108
1.02		1.158	0.946
0.57		0	1.012
1.046		1.179	0.226
0.624		0.515	0.142
1.228		0.746
0		0
2.088		0
0.932		0.809
0		0
1.219
1.416
1.291
1.061
1.311
0.559
0.647
1.348
1.563
0.881
2.425
0
0.467
0.797
0.949
1.456
0.106
1.049
1.085
1.102
1.402
1.082
1.518
0.794
0.803
1.037
1.369
0.866
1.068
Chl ; chloroplast-specific, Chl/Mt ; chloroplast/mitochondria dual-targeting, Chl/Cy ; chloroplast/cytosol-colocalized, Cy ; cytosol-localized

## Sheet: Fig 1I
Fluorescence intensity of different cTP-GFPs in plant cell (Total GFP) and within the chloroplasts (Chloroplast GFP)
cTP number	cTP	Total GFP	Chloroplast GFP
1	At1g02910	0.027	0
2	At1g05340	0.175	0
3	At1g06680	0.184	0.317
4	At1g08520	4.859	4.526
5	At1g15510	0.494	0.887
6	At1g15710	0.779	0.273
7	At1g21640	0.144	0.325
8	At1g22700	3.877	3.816
9	At1g31330	1.082	1.171
10	At1g31410	0.11	0.069
11	At1g32060	0.322	0
12	At1g32080	14.869	8.002
13	At1g44446	10.056	2.602
14	At1g51350	2.494	0.553
15	At1g56190	2.944	2.494
16	At1g58080	0.214	0.235
17	At1g58290	2.133	2.974
18	At1g63680	3.533	3.602
19	At1g63970	10.919	6.219
20	At1g68450	4.572	0.732
21	At1g68590	2.733	2.858
22	At1g68890	2.742	1.71
23	At1g69200	0.219	0.269
24	At1g71720	0.002	0
25	At1g74030	0.629	0.808
26	At1g74470	0.071	0
27	At1g74850	0.102	0.213
28	At1g76490	4.655	0.869
29	At1g76620	0.371	0.292
30	At1g78620	0.555	0.517
31	At1g79730	0.018	0
32	At1g79850	0.192	0.234
33	At1g80380	0.267	0.378
34	At2g01140	1.383	1.786
35	At2g15290	1.382	1.466
36	At2g20890	0.036	0
37	At2g20920	3.232	4.238
38	At2g21170	3.197	2.888
39	At2g23230	0.667	0.635
40	At2g24090	6.018	3.363
41	At2g24120	4.681	2.152
42	At2g26930	4.673	3.025
43	At2g28800	2.452	3.305
44	At2g31890	1	1.563
45	At2g33250	0.488	0.43
46	At2g33800	0.461	1.118
47	At2g40400	0.038	0
48	At2g43090	8.284	3.867
49	At2g45770	2.765	2.205
50	At2g48070	0.235	0.473
51	At2g48120	0.954	0.905
52	At3g01440	0.689	1.003
53	At3g02780	2.093	0.868
54	At3g04260	0.419	0
55	At3g04870	4.828	0.503
56	At3g06430	0.548	0.561
57	At3g22690	6.453	0.685
58	At3g22960	6.437	4.741
59	At3g27160	0.907	0.951
60	At3g53900	3.877	4.206
61	At3g55250	0.947	0.272
62	At3g63410	0.689	0.798
63	At4g00220	0.267	0.358
64	At4g00600	0.854	0
65	At4g01800	6.034	0.649
66	At4g02770	0.431	0.508
67	At4g03280	3.201	1.65
68	At4g09650	0.319	0.238
69	At4g15560	0.051	0
70	At4g18480	0.057	0
71	At4g18750	4.433	4.884
72	At4g27600	0.122	0.171
73	At4g28590	6.137	6.639
74	At4g32260	1.047	0.847
75	At4g34740	1.998	3.032
76	At4g34830	0.677	0.526
77	At4g36150	0.875	0.828
78	At5g01080	0.562	0.569
79	At5g02120	2.757	2.188
80	At5g05730	3.118	2.844
81	At5g08610	1.162	0.263
82	At5g09790	0.01	0
83	At5g15450	3.98	3.195
84	At5g35220	0.845	0.634
85	At5g43750	1.151	1.194
86	At5g48910	3.103	0.441
87	At5g50210	1.644	2.251
88	At5g51100	2.024	1.752
89	AtRbcS1A	1.118	1.195
