# Supplementary material for: Identification of a highly efficient chloroplast-targeting peptide for plastid engineering
Source: PLoS Biol. 2024 Sep 19;22(9):e3002785. doi: 10.1371/journal.pbio.3002785 (PMC11444414; doi:10.1371/journal.pbio.3002785)
Supplement: S6 Data — (XLSX) [file pbio.3002785.s028.xlsx]

## Sheet: Fig S9A,B
GFP fluorescence in plant cells (Total GFP) transformed with various cTP-GFP expression vectors
ROI	1g02920	1g05820	1g06680	1g08520	1g15510	1g15710	1g21640	1g22700	1g31330	1g31410	1g32060	1g32080	1g44446	1g51350	1g56190	1g58080	1g58290	1g63680	1g63970	1g68450	1g68590	1g68890	1g69200	1g71720	1g74030	1g74740	1g75850	1g76490	1g76620	1g78630	1g79730	1g79850	1g80830	2g01140	2g15290	2g20890	2g20920	2g21170	2g23230	2g24090	2g24120	2g26930	2g28800	2g31890	2g33250	2g33800	2g40400	2g43090	2g45770
1	0.0129077	0.035114	0.10671	4.80382	0.325627	0.537111	0.177325	4.34649	1.12171	0.140949	0.124012	15.4223	10.2577	2.61877	1.82817	0.247463	2.01413	2.67767	8.92348	3.10477	2.60002	2.23907	0.165629	0.00371619	0.907466	0.0952116	0.13968	3.05902	0.954608	0.589935	0.0184664	0.138485	0.185358	1.51439	1.58876	0.040306	2.15336	2.86444	0.681623	4.85953	3.81243	5.73749	1.40683	0.828808	0.241608	0.347289	0.0293387	9.46733	4.35603
2	0.00540921	0.278134	0.303983	6.05828	0.517799	0.786479	0.0253979	5.27677	1.23765	0.137601	0.0796361	16.7411	7.99937	1.98261	2.61459	0.282937	1.42944	2.04003	10.8487	2.36024	2.45193	2.99435	0.214415	5.90054e-05	0.7678	0.0507873	0.120587	5.67805	0.428045	0.771469	0.0089968	0.115094	0.115029	0.64108	1.24818	0.0304755	5.13804	1.80565	0.522783	3.73262	4.09203	7.97597	1.87543	0.615081	0.487406	0.490379	0.0238574	7.22625	1.03165
3	0.00655382	0.194139	0.263645	5.34556	0.344688	0.441545	0.288177	2.75803	0.906504	0.0531623	0.322146	11.2498	10.1088	1.72632	4.08008	0.156186	2.15028	2.83922	11.3423	3.73546	2.33397	2.70425	0.157965	0.00477293	1.16455	0.208074	0.13276	3.18036	0.302116	0.291349	0.0237892	0.205971	0.156758	1.58527	2.52873	0.0444466	3.94303	2.82512	0.454769	7.41916	5.20285	5.13533	2.57169	0.931708	0.574623	0.736984	0.0655331	6.48654	3.8329
4	0.0057379	0.207417	0.1263	4.41254	0.437225	0.861209	0.129774	6.2423	1.08458	0.141431	0.401074	12.2619	8.12229	2.19879	2.31856	0.189525	1.48274	4.5519	11.36	1.58177	2.42274	3.24288	0.330957	0.0014603	0.818627	0.088522	0.0361666	5.02851	0.421916	0.500891	0.0217871	0.190329	0.150909	1.56286	1.17892	0.0285929	2.20544	4.91176	1.03638	3.49569	8.32408	8.31484	0.959579	1.40221	0.255645	0.571398	0.0580906	8.44911	2.60391
5	0.0143357	0.131575	0.246517	4.15761	0.118199	0.706743	0.202981	2.52609	1.2779	0.0615776	0.236889	17.9874	13.8682	2.16776	3.67305	0.224279	2.49622	2.89064	9.65274	2.16832	4.94343	1.9559	0.298049	0.00207881	0.849426	0.0370728	0.0401389	4.11579	0.670586	0.716243	0.0177122	0.225165	0.252008	1.15504	0.793832	0.021845	2.22218	1.78494	0.774749	4.80065	5.00536	3.30813	3.72141	1.00673	0.315005	0.683328	0.0271182	3.24277	2.69098
6	0.0626755	0.376242	0.0871769	3.62227	0.50233	1.70045	0.107356	5.18151	0.840717	0.1109	0.370434	19.9447	10.1022	1.90253	3.21442	0.112085	1.21353	3.536	14.3827	3.77418	3.4683	3.40347	0.191441	0.00425959	0.240834	0.0360596	0.0557269	4.51775	0.284707	0.70593	0.0186312	0.20806	0.565767	0.383199	1.24883	0.0260594	2.4299	3.70222	0.76256	12.563	3.14769	3.01856	2.8558	0.876831	0.733604	0.365406	0.0172425	12.9545	1.47414
7	0.0387437	0.187023	0.145043	7.49549	1.02119	0.601681	0.0871837	5.16604	1.25209	0.115726	0.472917	11.7966	9.87765	4.02156	2.35394	0.214625	1.80408	4.05775	11.1693	4.72808	2.59297	2.23319	0.100991	0.00177583	0.346717	0.0322218	0.024088	9.39324	0.268415	0.912052	0.00777878	0.0525868	0.316243	0.962779	1.0693	0.0330586	3.67198	3.81372	0.866792	9.18879	3.66632	3.45862	3.52831	1.2231	0.412318	0.353236	0.0445089	7.41827	2.83439
8	0.021784	0.0993072	0.130255	4.82428	0.426587	0.67186	0.0793529	2.92802	0.799103	0.0911385	0.587944	18.3382	16.024	4.22584	3.41177	0.159543	3.75053	4.34486	12.0265	11.409	2.30322	3.53727	0.229778	0.00268253	0.254299	0.0309828	0.154812	3.64755	0.131216	0.516783	0.01997	0.136792	0.55251	1.40399	1.88596	0.0827982	2.38542	2.82585	0.406616	6.10474	7.81169	4.04971	3.44857	1.267	0.623257	0.461757	0.0359235	12.6567	5.09742
9	0.0875314	0.130374	0.291261	3.19627	0.323071	0.583828	0.143091	2.91706	0.767761	0.158845	0.272441	13.2071	4.9592	1.63489	3.3094	0.251609	1.95777	2.64728	12.2265	10.6869	1.83863	2.97964	0.310646	0.00291552	0.609261	0.028154	0.180804	3.75864	0.0945193	0.373961	0.022293	0.282127	0.144331	2.93003	1.18713	0.0292229	4.58724	3.58253	0.497402	4.30492	3.63544	3.05612	2.14583	0.979261	0.563439	0.329773	0.0523815	8.93451	1.69419
10	0.0157269	0.111555	0.143668	4.67296	0.920001	0.901598	0.199619	1.43095	1.52809	0.0918261	0.351554	11.7373	9.24409	2.45979	2.63308	0.297448	3.03434	5.74735	7.26184	2.16802	2.37587	2.13337	0.186523	5.02173e-05	0.327751	0.106019	0.130947	4.17074	0.153833	0.175726	0.0193204	0.363364	0.229975	1.6933	1.08866	0.0231948	3.58598	3.85285		3.70715	2.11194	2.67106	2.01053	0.865797	0.668342	0.270598	0.0278404	6.00874	2.03398
GFP fluorescence in chloroplasts (Chloroplast GFP) of plant leaf cells agroinfiltrated with different cTP-GFP expression vectors
ROI	1g02920	1g05820	1g06680	1g08520	1g15510	1g15710	1g21640	1g22700	1g31330	1g31410	1g32060	1g32080	1g44446	1g51350	1g56190	1g58080	1g58290	1g63680	1g63970	1g68450	1g68590	1g68890	1g69200	1g71720	1g74030	1g74740	1g75850	1g76490	1g76620	1g78630	1g79730	1g79850	1g80830	2g01140	2g15290	2g20890	2g20920	2g21170	2g23230	2g24090	2g24120	2g26930	2g28800	2g31890	2g33250	2g33800	2g40400	2g43090	2g45770
1	0	0	0.146349	5.48662	0.99076	0	0.476376	5.09621	0.803031	0	0	5.64215	1.81878	0.290418	1.56407	0.171837	2.09563	1.7449	4.968	0.256049	2.01208	1.12389	0.165619	0	0.966739	0	0	0.509207	0.34806	0.462921	0	0.101925	0.260334	1.65484	1.55961	0	3.71706	3.85119	0.521407	2.96587	1.87685	3.78185	2.3964	0.957698	0.240744	0.728406	0	2.8529	2.72924
2	0	0	0	4.73813	0.338924	0	0	6.01413	0.71423	0	0	10.2384	1.91552	0.335389	2.91426	0	1.36098	2.53611	7.02976	1.33458	1.89562	1.85773	0.233684	0	0.577641	0	0	0.845458	0	0.268611	0	0	0.103131	0.80491	1.99011	0	6.22896	2.79028	0.824279	3.51399	2.61416	3.90855	2.451	0.771542	0.241864	1.34498	0	2.53157	0.85595
3	0	0	0	5.83191	0.420169	0	0.265696	1.85857	0.597046	0	0	4.85967	3.36867	0.403933	2.73297	0	2.29394	1.69016	5.8873	0.646054	2.43562	1.95416	0.203775	0	0.81581	0	0.245028	0.508834	0.335116	0.571309	0	0.200822	0.125031	2.83593	1.72728	0	3.49357	3.52521	0.759197	3.29205	1.24386	4.27107	5.80372	1.19408	0.532217	2.20001	0	2.52907	2.63567
4	0	0	0	3.62193	0.58987	0	0.433684	4.00982	1.01843	0	0	9.91097	1.60558	0.426559	1.75137	0.179534	1.69162	2.39182	7.15682	1.30412	4.33913	2.49442	0.6366	0	0.736726	0	0	0.628061	0.193861	0.611084	0	0.221025	0.179777	2.16662	0.888427	0	3.497	2.91655	0.989524	3.13021	2.53059	3.11563	3.63584	2.91573	0.163597	0.82706	0	7.57652	1.47356
5	0	0	0	4.27078	0.459032	0.155322	0.250873	3.76927	1.87745	0	0	9.41265	3.23581	0.34784	5.74217	0.430965	2.4485	2.76777	6.16707	0	4.05998	0.960107	0.332485	0	1.42148	0	0	0.419559	0	0.66744	0	0.200375	0.286469	1.92556	1.47617	0	6.15177	1.79274	0.502456	1.89251	3.22598	2.29329	3.49345	1.78098	0.258615	1.2005	0	1.84021	2.90821
6	0	0	0	4.29178	0.778004	0.633982	0	5.13501	0.950485	0	0	4.97173	4.00337	1.03602	1.78587	0	1.21243	4.00602	4.50365	0.34799	2.81825	1.61455	0.196246	0	0	0	0	1.12926	0	0.672851	0	0.277912	1.04275	0.801175	1.75985	0	4.17949	2.42768	0.547391	3.39755	1.3934	1.68616	2.78082	1.89419	0.600006	1.45534	0	3.28094	1.99271
7	0	0	0	5.65272	1.48568	0	0	3.99429	2.13497	0	0	7.5522	1.88973	0.663843	1.43423	0.198479	1.73514	5.5315	6.32836	0.602973	1.42353	1.86712	0.0269425	0	0	0	0	1.23807	0	0.613857	0	0	0.221078	1.34304	0.774336	0	1.86989	1.84928	0.868325	4.28091	1.78366	1.3377	2.2847	1.24151	0.240721	0.796807	0	3.11617	2.16818
8	0	0	0	4.96448	0.414703	0	0	3.42731	1.28436	0	0	8.00907	3.86346	0.817661	2.85162	0.149335	9.23022	4.83935	7.49942	0.644307	4.28282	1.75919	0.312638	0	0	0	0	2.0008	0	0.64112	0	0.15025	0.79665	1.26336	2.153	0	3.32268	2.27666	0.231585	4.29203	1.89869	2.3994	4.9807	1.71043	0.667211	1.47326	0	3.7313	2.58798
9	0	0	0.48751	3.89886	0.597271	0.243834	0	2.51856	0.711845	0.13704	0	12.0723	1.77175	0.811951	2.12154	0.25839	4.00259	3.27711	8.36571	0.675199	2.8885	1.98429	0.298014	0	0	0	0.174687	0.616047	0	0.349677	0	0.301504	0.510366	3.00793	0.8937	0	5.53313	2.64443	0.472117	4.46961	2.22814	2.36167	2.59737	1.50228	0.774331	0.428205	0	6.88161	2.56687
10	0	0	0	2.50371	2.79884	0.332411	0.19611	2.33843	1.62253	0	0	7.34618	2.54874	0.392798	2.03843	0.259887	3.6702	7.23413	4.28533	0.773204	2.42638	1.48214	0.288187	0	0.330586	0	0.251022	0.789847	0	0.311366	0	0.419203	0.258983	2.05898	1.43753	0	4.38169	4.8098		2.39908	2.72311	5.09864	2.63019	1.65803	0.584357	0.724045	0	4.32864	2.13309
[truncated: 40 more columns]
