# Supplementary material for: Identification of a highly efficient chloroplast-targeting peptide for plastid engineering
Source: PLoS Biol. 2024 Sep 19;22(9):e3002785. doi: 10.1371/journal.pbio.3002785 (PMC11444414; doi:10.1371/journal.pbio.3002785)
Supplement: S7 Data — (XLSX) [file pbio.3002785.s029.xlsx]

## Sheet: Fig S11A-B
Average GFP fluorescence in plant cells (Total GFP) and in chloroplasts (Chloroplast GFP) in tobacco leaf cells transformed with different cTP-GFP expression vectors
cTP number	cTP	Average GFP/chlorophyll fluorescence		Cluster
		Total GFP	Chloroplast GFP
1	At1g02910	0.027	n.d.	A
2	At1g05340	0.175	n.d.	A
3	At1g06680	0.184	0.317	A
4	At1g08520	4.859	4.526	C
5	At1g15510	0.494	0.887	A
6	At1g15710	0.779	0.273	A
7	At1g21640	0.144	0.325	A
8	At1g22700	3.877	3.816	C
9	At1g31330	1.082	1.171	B
10	At1g31410	0.11	0.069	A
11	At1g32060	0.322	n.d.	A
12	At1g32080	14.869	8.002	D
13	At1g44446	10.056	2.602	D
14	At1g51350	2.494	0.553	B
15	At1g56190	2.944	2.494	B
16	At1g58080	0.214	0.235	A
17	At1g58290	2.133	2.974	B
18	At1g63680	3.533	3.602	C
19	At1g63970	10.919	6.219	D
20	At1g68450	4.572	0.732	B
21	At1g68590	2.733	2.858	B
22	At1g68890	2.742	1.71	B
23	At1g69200	0.219	0.269	A
24	At1g71720	0.002	n.d.	A
25	At1g74030	0.629	0.808	A
26	At1g74470	0.071	n.d.	A
27	At1g74850	0.102	0.213	A
28	At1g76490	4.655	0.869	B
29	At1g76620	0.371	0.292	A
30	At1g78620	0.555	0.517	A
31	At1g79730	0.018	n.d.	A
32	At1g79850	0.192	0.234	A
33	At1g80380	0.267	0.378	A
34	At2g01140	1.383	1.786	A
35	At2g15290	1.382	1.466	A
36	At2g20890	0.036	n.d.	A
37	At2g20920	3.232	4.238	C
38	At2g21170	3.197	2.888	B
39	At2g23230	0.667	0.635	A
40	At2g24090	6.018	3.363	C
41	At2g24120	4.681	2.152	B
42	At2g26930	4.673	3.025	C
43	At2g28800	2.452	3.305	B
44	At2g31890	1	1.563	A
45	At2g33250	0.488	0.43	A
46	At2g33800	0.461	1.118	A
47	At2g40400	0.038	n.d.	A
48	At2g43090	8.284	3.867	C
49	At2g45770	2.765	2.205	B
50	At2g48070	0.235	0.473	A
51	At2g48120	0.954	0.905	A
52	At3g01440	0.689	1.003	A
53	At3g02780	2.093	0.868	B
54	At3g04260	0.419	n.d.	A
55	At3g04870	4.828	0.503	B
56	At3g06430	0.548	0.561	A
57	At3g22690	6.453	4.741	C
58	At3g22960	6.437	0.685	B
59	At3g27160	0.907	0.951	A
60	At3g53900	3.877	4.206	C
61	At3g55250	0.947	0.272	A
62	At3g63410	0.689	0.798	A
63	At4g00220	0.267	0.358	A
64	At4g00600	0.854	n.d.	A
65	At4g01800	6.034	0.649	B
66	At4g02770	0.431	0.508	A
67	At4g03280	3.201	1.65	B
68	At4g09650	0.319	0.238	A
69	At4g15560	0.051	n.d.	A
70	At4g18480	0.057	n.d.	A
71	At4g18750	4.433	4.884	C
72	At4g27600	0.122	0.171	A
73	At4g28590	6.137	6.639	C
74	At4g32260	1.047	0.847	A
75	At4g34740	1.998	3.032	B
76	At4g34830	0.677	0.526	A
77	At4g36150	0.875	0.828	A
78	At5g01080	0.562	0.569	A
79	At5g02120	2.757	2.188	B
80	At5g05730	3.118	2.844	B
81	At5g08610	1.162	0.263	A
82	At5g09790	0.01	n.d.	A
83	At5g15450	3.98	3.195	C
84	At5g35220	0.845	0.634	A
85	At5g43750	1.151	1.194	A
86	At5g48910	3.103	0.441	A
87	At5g50210	1.644	2.251	B
88	At5g51100	2.024	1.752	B
89	AtRbcS1A	1.11816	1.19475	A
n.d. ; not detected
	Centroids of cluster
GFP fluorescence	A	B	C	D
Total GFP	0.681	3.582	6.606	12.894
Chloroplast GFP	0.65	2.321	4.375	7.111
