# Supplementary material for: Identification of a highly efficient chloroplast-targeting peptide for plastid engineering
Source: PLoS Biol. 2024 Sep 19;22(9):e3002785. doi: 10.1371/journal.pbio.3002785 (PMC11444414; doi:10.1371/journal.pbio.3002785)
Supplement: S8 Data — (XLSX) [file pbio.3002785.s030.xlsx]

## Sheet: Top 10 cTPs
cTP candidates selected for comparative analysis
cTP number	Locus	Cluster	Fluorescence measurementa		Immunoblottinga
			Total GFP/Chlorophyll	Chloroplast GFP/Chlorophyll	GFP/RCA1 in total leaf proteins	GFP/RCA1 in chloroplast proteins
19	At1g63970	D	1.37 ± 0.343	1.11 ± 0.265	1.05 ± 0.214	0.582 ± 0.045
37	At2g20920	C (top)	1.30 ± 0.455	1.42 ± 0.381	1.16 ± 0.410	0.716 ± 0.453
40	At2g24090	C (bottom)	0.973 ± 0.306	1.51 ± 0.224	1.21 ± 0.210	1.42 ± 0.072
43	At2g28800	B (top)	1.75 ± 0.424	1.20 ± 0.244	0.970 ± 0.078	0.419 ± 0.098
48	At2g43090	C (bottom)	1.79 ± 0.461	1.42 ± 0.357	1.31 ± 0.130	0.411 ± 0.133
57	At3g22690	B (bottom)	0.857 ± 0.413	0.673 ± 0.228	1.25 ± 0.311	0.262 ± 0.196
60	At3g53900	C (top)	1.62 ± 0.437	1.65 ± 0.440	1.11 ± 0.175	0.376 ± 0.176
71	At4g18750	C (top)	1.99 ± 0.661	1.18 ± 0.219	0.971 ± 0.176	0.524 ± 0.229
73	At4g28590	C (top)	1.06 ± 0.400	0.654 ± 0.229	0.564 ± 0.116	0.176 ± 0.054
75	At4g34740	B (top)	1.58 ± 0.449	0.954 ± 0.223	1.43 ± 0.145	0.369 ± 0.063
89	AtRbcS1A	A	0.734 ± 0.236	0.349 ± 0.143	0.461 ± 0.239	0.068 ± 0.062
a ; value = mean ± standard deviation
