# Supplementary material for: Identification of a highly efficient chloroplast-targeting peptide for plastid engineering
Source: PLoS Biol. 2024 Sep 19;22(9):e3002785. doi: 10.1371/journal.pbio.3002785 (PMC11444414; doi:10.1371/journal.pbio.3002785)
Supplement: S9 Data — (XLSX) [file pbio.3002785.s031.xlsx]

## Sheet: Fig 2B
GFP/chlorophyll fluorescence in tobacco leaf cells transformed with different cTP-GFP expression vectors
At1g63970	At2g20920	At2g24090	At2g28800	At2g43090	At3g22690	At3g53900	At4g18750	At4g28450	At4g34740	AtRbcS1A
1.363	1.64951	0.946747	1.35881	1.03492	1.11066	1.60894	2.06418	0.909822	2.01677	0.694784
2.044	1.62924	0.827521	2.00862	2.01482	0.87679	2.83631	1.69243	0.885909	1.78838	1.13984
1.417	1.50433	0.663518	1.33	2.11068	1.41652	2.47524	2.19519	1.62251	1.67551	0.990038
0.657	1.81299	1.09931	1.13339	1.43358	1.08583	1.45189	1.66579	1.29932	2.32826	0.802018
1.418	1.47354	0.88321	1.83398	1.51127	0.990828	1.18221	1.76519	0.789417	2.0348	0.568396
1.069	1.27916	0.753644	2.02267	1.11574	0.615809	1.2488	2.47747	2.00809	1.01416	0.774243
1.415	1.33733	1.11175	1.21799	2.12755	0.841689	1.67718	2.94345	1.57487	1.36546	1.14942
1.426	1.68282	1.06823	2.35056	1.88779	0.936961	1.5237	3.1678	1.05452	1.65372	0.945572
1.792	1.76627	1.35427	1.83367	1.80859	1.59481	1.28003	2.22291	0.947548	1.85708	0.898193
0.895	2.1122	1.37616	2.0774	1.93487	0.964289	1.20843	1.89496	1.49205	1.22058	0.754807
1.885	1.40438	1.22572	1.52613	1.04521	1.21579	1.17542	2.03268	1.70475	1.57019	0.856614
1.375	1.43789	1.22528	1.18052	2.81524	1.051	1.56522	3.61738	0.81669	1.55912	0.7117
1.229	1.8698	0.864462	2.01676	2.49473	1.22522	1.39107	2.01303	0.702941	1.75732	0.793661
1.462	0.655675	1.28042	1.43693	1.64735	1.44999	1.62486	1.53436	0.713609	1.32371	0.560209
1.279	1.03798	0.90423	2.57027	1.51702	0.32589	1.7599	1.24893	0.799348	1.58925	0.772946
1.698	0.648331	0.521089	1.87029	2.05797	0.580439	2.13882	1.32164	0.598604	0.876446	0.334061
1.147	0.861591	0.525646	1.31566	1.34874	0.417723	1.26031	2.45006	0.830748	2.66572	0.334739
1.2	0.596103	0.664498	2.45377	2.00597	0.398786	1.26494	1.19713	0.699826	1.48156	0.56029
0.995	0.727077	0.429494	1.92628	2.2436	0.332269	1.50446	1.2836	0.72086	0.905014	0.309052
1.806	0.951311	1.45443	1.60066	1.69378	0.3074	1.97336	1.19067	0.901379	1.25877	0.845892
1.098	0.922086	1.25057	1.62047	1.79092	0.265977	1.77997	1.88632	1.18165	1.24909	0.617175

## Sheet: Fig 2C
GFP/chlorophyll fluorescence in chloroplasts of the transfected tobacco leaf cell
At1g63970	At2g20920	At2g24090	At2g28800	At2g43090	At3g22690	At3g53900	At4g18750	At4g28450	At4g34740	AtRbcS1A
0.893584	1.61687	1.25781	0.811509	0.941729	1.02294	2.24368	0.934862	0.498052	0.928006	0.22963
1.72624	1.51489	1.60038	1.745	1.56305	0.532538	1.40046	1.15882	0.438076	0.785219	0.295627
1.38919	2.08546	1.47932	0.863425	1.37872	0.986658	1.93747	1.14627	0.70097	0.783076	0.451425
0.636773	2.01014	1.59761	0.764819	1.0299	0.966326	1.36568	0.86645	0.551528	1.20223	0.497496
1.05801	1.69226	1.53784	1.32043	1.39168	0.773151	1.19437	0.938675	0.425959	1.11181	0.206353
1.17425	1.57948	1.36794	1.20201	0.930546	0.663916	0.934902	0.926335	1.12309	0.594406	0.369557
0.997424	1.17636	1.44665	0.86983	2.21953	0.629737	1.43704	1.14171	0.44635	0.944769	0.3321
0.946044	1.75202	1.95827	0.802368	1.61182	0.678294	1.59637	1.17463	0.467389	0.945781	0.401366
0.726518	1.55517	1.63272	0.948721	1.04253	1.06013	1.50151	1.01972	0.455588	0.87942	0.126909
1.33668	1.58496	1.95549	0.918719	0.981244	0.696103	1.9818	1.13713	0.733414	0.852233	0.143896
1.24325	1.23498	1.46465	0.782969	0.997186	0.755044	1.16105	1.00849	0.539926	0.916959	0.449311
1.21024	1.70667	1.59421	0.833116	1.70024	0.813792	2.12348	1.25204	0.595725	0.677243	0.132092
0.972248	1.99308	1.22955	2.06186	1.61234	0.791446	1.19041	1.24652	0.524624	0.954236	0.199113
0.940133	0.767393	1.84184	1.06613	1.38373	0.794659	1.8378	1.42906	0.832305	0.862475	0.448718
0.756935	1.02172	1.7528	1.99434	1.23833	0.330709	1.89914	1.62348	0.637554	1.20032	0.496984
1.48805	1.07502	1.45845	1.50756	1.86261	0.448813	2.50431	1.24313	0.421323	0.544568	0.314995
1.13709	0.990228	1.29693	1.38868	1.41387	0.342495	1.37982	1.69614	0.836906	1.43108	0.382482
1.00712	0.910555	1.13737	1.4912	1.78373	0.419026	1.48518	1.11159	0.587174	1.10931	0.55047
1.08235	1.2916	1.13738	1.1306	1.68327	0.631918	2.06539	1.11245	0.761245	1.27927	0.229951
1.38344	1.07604	1.24285	1.39963	1.32357	0.368158	1.19441	1.08651	1.22111	0.894136	0.585166
1.14997	1.25042	1.65452	1.25285	1.82294	0.432284	2.29844	1.43646	0.930385	1.13211	0.488248

## Sheet: Fig 2G
Relative levels of GFP proteins in chloroplast proteins per in total proteins isolated for plant leaves transformed with different cTP-GFP expression cassettes
At1g63970	At2g20920	At2g24090	At2g28800	At2g43090	At3g22690	At3g53900	At4g18750	At4g28450	At4g34740	AtRbcS1A
0.592698	0.742136	1.27662	0.458093	0.389451	0.231679	0.320772	0.608651	0.397028	0.22567	0.179585
0.602302	0.759575	1.43379	0.4181	0.335531	0.101711	0.367055	0.494357	0.366347	0.187213	0.089915
0.645633	0.590818	1.26386	0.311986	0.451084	0.326853	0.516884	0.716605	0.455098	0.269263	0.132786
