# Supplementary material for: Identification of a highly efficient chloroplast-targeting peptide for plastid engineering
Source: PLoS Biol. 2024 Sep 19;22(9):e3002785. doi: 10.1371/journal.pbio.3002785 (PMC11444414; doi:10.1371/journal.pbio.3002785)
Supplement: S10 Data — (XLSX) [file pbio.3002785.s032.xlsx]

## Sheet: Fig 3F-G
In vitro import efficiencies of different cTP-GFPs to isolated tobacco chloroplasts at various time points
cTP-GFP	0min			2.5 min			5 min			7.5 min			15 min			45 min			90 min			180 min
	1	2	3	1	2	3	1	2	3	1	2	3	1	2	3	1	2	3	1	2	3	1	2	3
Free GFP	0	0	0	0	0	0	0	0	0	0	0	0	0	0	0	0	-1.4609e-05	0	0	0	0	0	0	0
AtRbcS1A	0	0	0	-0.0338348	-0.0664734	0.107215	-0.0833276	-0.0836572	0.0335447	0.171322	0.141944	0.141755	0.272133	0.168197	0.128977	0.258175	0.435222	0.132557	0.3491	0.409121	0.116884	0.410887	0.610556	0.24506
At1g63970	0	0	0	-0.00207806	0.00582924	0.00875869	0.00467177	0.018432	0.0371181	0.0351647	0.192237	0.22644	0.077783	0.274285	0.324339	0.0955281	0.355961	0.367991	0.0916473	0.406683	0.605627	0.133744	0.430658	0.737271
At2g20920	0	0	0	0.0325071	0.0316247	0.082156	0.0588319	0.0672395	0.141114	0.173016	0.109022	0.229474	0.289142	0.164555	0.282376	0.189923	0.123905	0.410737	0.170522	0.183225	0.629006	0.0967991	0.215415	0.500539
At2g24090	0	0	0	0.0191153	0.0683218	-0.0108793	0.0118449	0.0332659	-0.0328933	0.000116643	0.0402542	0.00821233	-0.0211757	0.0260722	-0.00790514	-0.0324844	0.0677202	-0.000661938	-0.0129535	0.0182918	0.0159996	-0.0441115	0.063236	-0.0496547

## Sheet: Fig 3H
Rate constant of various cTP-GFPs in in vitro chloroplast import assays
Experiment	Import constant (per minute)
	Free GFP	AtRbcS1A	At1g63970	At2g20920	At2g24090
1	0	0.0219	0.0157	0.0214	-0.0002
2	0	0.0154	0.0205	0.0111	0.0002
3	0	0.0073	0.0241	0.0185	9e-05
