# Supplementary material for: Identification of a highly efficient chloroplast-targeting peptide for plastid engineering
Source: PLoS Biol. 2024 Sep 19;22(9):e3002785. doi: 10.1371/journal.pbio.3002785 (PMC11444414; doi:10.1371/journal.pbio.3002785)
Supplement: S11 Data — (XLSX) [file pbio.3002785.s033.xlsx]

## Sheet: Fig 4A
Relative gfp expression levels in tobacco leaves at different periods after transformation with various cTP-GFP expression vectors
Time (hours)	AtRbcS1A-GFP			At1g63970-GFP			At2g20920-GFP			At2g24090-GFP			Free GFP			EV
	1	2	3	1	2	3	1	2	3	1	2	3	1	2	3	1	2	3
24	40	750	982	613	1024	609	776	891	709	572	704	474	87	100	77	0	0	0
36	4421	5221	3019	28526	30153	20311	21174	18951	12766	2048	1820	1184	11037	12503	7913	1	2	1
48	3259	1438	809	14664	15181	9878	7033	5043	3397	2419	1872	1458	8079	8306	6165	1	1	1
60	1448	699	891	3902	3822	2817	9410	10441	5873	1038	1287	898	4182	5008	3822	1	1	1
72	648	263	315	898	923	635	458	609	461	237	300	224	584	505	338	1	15	5
96	52	80	58	159	190	118	95	121	78	33	41	48	91	88	38	7	10	6
EV ; plant leaf transformed with Agrobacterium cells harboring pBI121-control vector

## Sheet: Fig 4B
Accumulation of various cTP-GFPs in tobacco leaf proteins at different time points post agroinfiltration
Time (hours)	AtRbcS1A-GFP			At1g63970-GFP			At2g20920-GFP			At2g24090-GFP			Free GFP			EV
	1	2	3	1	2	3	1	2	3	1	2	3	1	2	3	1	2	3
24	0.1	0.1	0.1	0.4	0.3	0.1	0.2	0	0.2	0.7	0	0.5	0.1	0	0.1	0	0	0
36	0.9	0.7	0.8	1.1	1.5	1.6	0.8	0.1	0.7	1.4	1.1	0.9	1.1	0.6	0.9	0	0	0
48	0.5	0.4	0.7	1.3	1.4	1.3	0.9	1.5	0.8	1.4	0.8	1	0.7	0.8	0.8	0	0	0
60	0.9	0.9	0.7	1	1.4	0.8	2	1.9	0.8	1.3	1.4	1.2	0.8	1	1	0	0	0
72	0.8	0.8	0.7	1.3	0.8	0.7	2.4	1.3	1.4	2.5	1.2	4.2	0.9	0.8	0.8	0	0	0
96	1.8	0.9	1.3	1	1.6	2.1	1.2	2.4	2.8	3.7	3.1	4.5	0.7	0.8	0.8	0	0	-0.1
EV ; plant leaf transformed with Agrobacterium cells harboring pBI121-control vector
Unit = ng GFP/ µg total leaf proteins

## Sheet: Fig 4D, Fig S14
GFP fluorescence ratio in chloroplasts to total GFP in plant cells at various time points after agroinfiltration
cTP-GFP	ROI	Time (hours)
		24	36	48	60	72	96
AtRbcS1A-GFP	1	0.117914	0.0544329	0.0900394	0.129897	0.429547	0.18717
	2	0.0794764	0.030182	0.0948839	0.174651	0.270233	0.318808
	3	0.073306	0.0465293	0.0728207	0.0896168	0.368772	0.137942
	4	0.0559903	0.0622367	0.0710167	0.00978546	0.325485	0.177875
	5	0.105635	0.0446485	0.12419	0.0449618	0.200745	0.30425
	6	0.0190886	0.0201609	0.121299	0.176926	0.380327	0.231579
	7	0.0477692	0.0521588	0.113727	0.106922	0.364896	0.346133
	8	0.0371546	0.0427248	0.105671	0.085515	0.322271	0.209039
	9	0.106454	0.00919139	0.0350691	0.0131515	0.265984	0.177785
	10	0.0733555	0.0726721	0.134557	0.044021	0.338664	0.0516706
	11	0.0379798	0.0506617	0.12079	0.099369	0.326954	0.128032
	12	0.0506821	0.0383819	0.0233976	0.0405617	0.198926	0.154678
	13	0.0536872	0.0666068	0.0324113	0.198371	0.268897	0.126272
	14	0.0249144	0.0252492	0.102343	0.126146	0.309935	0.142078
	15	0.0568191	0.00643833	0.0955283	0.20209	0.259093	0.195974
	16	0.0458001	0.0845828	0.0264314	0.368116	0.349039	0.236339
At1g63970-GFP	1	0.358709	0.382225	0.407617	0.469471	0.568556	0.483469
	2	0.37726	0.326813	0.390089	0.559047	0.486297	0.47261
	3	0.48652	0.310947	0.289821	0.551356	0.450428	0.545479
	4	0.469354	0.367937	0.437519	0.375717	0.617023	0.508088
	5	0.420245	0.365762	0.401863	0.473918	0.411092	0.495108
	6	0.322078	0.394293	0.376591	0.496637	0.350949	0.535427
	7	0.406151	0.437688	0.377614	0.490394	0.462207	0.418966
	8	0.271133	0.326494	0.418941	0.397081	0.541069	0.503039
	9	0.369473	0.410084	0.357377	0.362946	0.42575	0.425763
	10	0.399865	0.423965	0.467607	0.293368	0.425567	0.514821
	11	0.442223	0.374701	0.313492	0.556213	0.514226	0.448115
	12	0.512997	0.462619	0.385376	0.410107	0.469405	0.407015
	13	0.535741	0.389435	0.403915	0.372606	0.480986	0.482541
	14	0.515668	0.353646	0.417504	0.356027	0.612568	0.454417
	15	0.50359	0.301724	0.415607	0.401895	0.67823	0.423022
	16	0.374063	0.463459	0.43057	0.483424	0.412464	0.457566
At2g20920-GFP	1	0.465978	0.250346	0.413807	0.465656	0.655036	0.529241
	2	0.373777	0.504831	0.352145	0.466083	0.64164	0.507632
	3	0.372295	0.552543	0.351109	0.40909	0.483142	0.445628
	4	0.247417	0.40356	0.31492	0.541358	0.485192	0.403557
	5	0.384249	0.310527	0.213998	0.529134	0.548496	0.570662
	6	0.40179	0.191525	0.407369	0.456606	0.550695	0.567728
	7	0.229088	0.398757	0.378584	0.549849	0.495653	0.484895
	8	0.320684	0.421503	0.333952	0.42808	0.532689	0.405395
	9	0.37734	0.439848	0.35363	0.500574	0.586897	0.533947
	10	0.463247	0.377801	0.403793	0.347464	0.478249	0.559741
	11	0.482609	0.445324	0.376063	0.445101	0.510435	0.373164
	12	0.370077	0.4615	0.225022	0.193112	0.378321	0.361624
	13	0.475498	0.39324	0.368871	0.257742	0.335406	0.454574
	14	0.335859	0.327245	0.340259	0.30731	0.462696	0.37734
	15	0.347148	0.45759	0.369508	0.460227	0.396707	0.315595
	16	0.390733	0.467136	0.364165	0.400487	0.546174	0.501392
At2g24090-GFP	1	0.441204	0.417902	0.396432	0.561244	0.496825	0.50513
	2	0.367337	0.293967	0.342696	0.286077	0.416065	0.494255
	3	0.363587	0.393632	0.248505	0.362881	0.627718	0.523427
	4	0.458043	0.437524	0.19778	0.364164	0.326565	0.475202
	5	0.299106	0.367037	0.292221	0.314755	0.470049	0.546415
	6	0.359581	0.476508	0.378344	0.189412	0.489989	0.492695
	7	0.516407	0.408699	0.474377	0.245293	0.512573	0.42331
	8	0.33104	0.348551	0.391132	0.238501	0.397655	0.530047
	9	0.418077	0.398287	0.412743	0.203964	0.367039	0.421089
	10	0.471839	0.390002	0.424526	0.406617	0.368149	0.486447
	11	0.344018	0.29314	0.299829	0.389457	0.321993	0.357763
	12	0.359174	0.316453	0.35631	0.416065	0.475511	0.406413
	13	0.310077	0.465245	0.213577	0.305813	0.572009	0.548116
	14	0.427335	0.472281	0.25757	0.355593	0.370297	0.51201
	15	0.357789	0.319372	0.371931	0.344046	0.388075	0.460381
	16	0.326326	0.299144	0.3161	0.365878	0.56881	0.43914
Free GFP	1	0.118769	0	0.053524	0.00465307	0.0230695	0.0414223
	2	0.0193812	0.00033184	0.00362665	0.0336711	0.0101293	0.0631185
	3	0.0435212	0.00507426	0.0230168	0.00379408	0.00753495	0.0292967
	4	0	0.019803	0.00464191	0.0188267	0.0130464	0.0524778
	5	0.0230649	0.00717149	0.00750252	0	0.0615927	0.0300542
	6	0.0834641	0.010521	0.00125089	0.00829665	0	0.00295418
	7	0.134814	0.0014612	0.00323113	0	0.00799442	0.0189324
	8	0.0757973	0.00206219	0.0434426	0	0.0354093	0.039797
	9	0.106422	0.00469577	0.00381484	0	0.07526	0.0511584
	10	0.115282	0.00060794	0.0166101	0.0189094	0.0331849	0.0537916
	11	0.0597635	0.00962811	0.00391598	0.00177115	0.0171933	0.00817849
	12	0.0132541	0.00654131	0	0.00170706	0.00858143	0.00977217
	13	0.0431779	0.00453167	0.00166678	0.00255481	0.048474	0.0580343
	14	0.0139474	0.00382486	0.0124797	0.00064029	0.0259692	0.0395826
	15	0.0425986	0	0.0227882	0.100547	0.007124	0.00412945
	16	0.052626	0.00029982	0.0562745	0	0.0489518	0.048033
ROI ; region of interest

## Sheet: Fig 4F
Abundances of various cTP-GFP precursor proteins in plant cells after transformation
Time (hours)	AtRbcS1A-GFP			At1g63970-GFP			At2g20920-GFP			At2g24090-GFP			Free GFP
	1	2	3	1	2	3	1	2	3	1	2	3	1	2	3
24	0.059	0.766	1.179	0.196	0.827	0.232	0.087	0.317	0.26	0.145	0.316	0.136	-0.092	-0.3	0
36	3.929	4.941	5.091	0.194	1.453	0.338	-0.01	0.041	0.059	0.035	0.254	0.135	-0.092	-0.3	0
48	4.12	4.952	5.43	0.291	1.254	0.348	0.238	0.283	0.303	-0.03	0.037	0.106	-0.092	-0.3	0
60	4.876	3.889	4.832	0.061	0.686	0.177	0.032	0.133	0.152	-0.027	0.071	0.068	-0.092	-0.3	0
72	1.188	1.811	1.715	0.026	0.453	0.126	0.123	0.082	0.16	-0.076	0.029	0.039	-0.092	-0.3	0
96	0.47	1.143	0.597	-0.027	0.344	0.076	0.083	0.2	0.161	-0.114	0.061	-0.002	-0.092	-0.3	0
Unit ; ng GFP/µg total proteins

## Sheet: Fig 4G
Accumulation of matured cTP-GFPs in total leaf proteins at different time points after agroinfiltration
Time (hours)	AtRbcS1A-GFP			At1g63970-GFP			At2g20920-GFP			At2g24090-GFP			Free GFP
	1	2	3	1	2	3	1	2	3	1	2	3	1	2	3
24	0	0	0	0	0	0	0.1	0	0	0	0	0	0	0	0
36	0.4	0	0.4	1.6	0	1.1	0.9	0.5	0.9	1	0.9	1	0.8	0.6	0.2
48	2.3	0.2	1.5	5.6	5.5	4.5	4.9	4.1	7.5	6.8	5.6	4.8	6.1	5.8	2
60	2.5	0.5	1.4	3.6	4.2	3.2	3.8	4.2	6.7	3.5	4.1	4.6	6.1	6.7	2.6
72	3.4	1.4	1.9	1.9	2.7	2.5	4.1	5.4	6.8	4.1	4.5	4.7	5.2	4.6	4
96	2.6	2.2	2.6	0.5	1.3	0.9	2.7	6.1	4.6	4.1	3.3	3.8	4.7	3.7	4
Unit ; ng GFP/µg total proteins

## Sheet: Fig 4H
Increased ratio of matured cTP-GFP to total cTP-GFP contents in total leaf proteins at different time points post transformation
Time (hours)	AtRbcS1A-GFP			At1g63970-GFP			At2g20920-GFP			At2g24090-GFP
	1	2	3	1	2	3	1	2	3	1	2	3
24	0.193989	0.0956881	0.0749313	0.596292	0.39124	0.601375	0.413559	0.401887	0.27209	0.585714	0.67473	0.597923
36	0.0765072	0.0488979	0.13602	0.906725	0.574025	0.823852	0.877995	0.856984	0.841986	0.97119	0.859362	0.901212
48	0.360326	0.223703	0.258974	0.946486	0.842205	0.940273	0.947778	0.943241	0.953513	1.00559	0.993748	0.97756
60	0.317061	0.263028	0.403076	0.983702	0.88678	0.958011	0.991193	0.973014	0.974326	1.01132	0.98491	0.984894
72	0.732635	0.614927	0.649284	0.98724	0.914202	0.961674	0.967772	0.985168	0.973523	1.0282	0.993336	0.991417
96	0.848034	0.76433	0.850713	1.05902	0.912635	0.940039	0.969613	0.968238	0.964511	1.03389	0.985084	1.00041

## Sheet: Fig 4I
Maturation rate of different cTP-GFPs in total leaf proteins
Experiment	AtRbcS1A-GFP	At1g63970-GFP	At2g20920-GFP	At2g24090-GFP
1	0.0069	0.0146	0.0223	0.0175
2	0.0053	0.0188	0.0226	0.0216
3	0.0077	0.0141	0.0284	0.02
Average	0.00663333	0.0158333	0.0244333	0.0197
Standard deviation (SD)	0.00122202	0.00258134	0.00343851	0.0020664
Unit ; ng matured cTP-GFP/ng total cTP-GFP/minute
