# Supplementary material for: Identification of a highly efficient chloroplast-targeting peptide for plastid engineering
Source: PLoS Biol. 2024 Sep 19;22(9):e3002785. doi: 10.1371/journal.pbio.3002785 (PMC11444414; doi:10.1371/journal.pbio.3002785)
Supplement: S12 Data — (XLSX) [file pbio.3002785.s034.xlsx]

## Sheet: Fig 5C
In vitro chloroplast import efficiency of truncated At2g24090-GFPs at end-point
cTP-GFP	Exp1	Exp2	Exp3	Average	Standard deviation (SD)
15-GFP	0.130381	0.205542	0.371192	0.235705	0.123206
25-GFP	0.407318	0.53462	0.500834	0.480924	0.0659451
35-GFP	0.240332	0.48023	0.401122	0.373894	0.122245
45-GFP	0.275761	0.40079	0.298535	0.325029	0.0665922
55-GFP	0.31043	0.327496	0.16677	0.268232	0.0882823
65-GFP	0.352675	0.275205	0.0705495	0.23281	0.145762
FL-GFP	0	0	0	0	0

## Sheet: Fig 5E
Time-course import assays of truncated At2g24090-GFPs into isolated chloroplasts.
Experiment 1	Time (min)					Experiment 2	Time (min)					Experiment 3	Time (min)
cTP-GFP	0	5	10	15		cTP-GFP	0	5	10	15		cTP-GFP	0	5	10	15
15-GFP	0	0	0	0		15-GFP	0	0	0	0		15-GFP	0	0.0188172	0.0269346	-0.0491203
25-GFP	0	-0.0407215	-0.052628	-0.00324852		25-GFP	0	0.024635	-0.0628869	-0.124838		25-GFP	0	0.0112825	0.0408574	0.0919154
35-GFP	0	0.0120733	0.0333249	0.0370343		35-GFP	0	0.0118817	0.0292386	0.0566735		35-GFP	0	0.00916592	0.0249181	0.0618105
45-GFP	0	0.0870156	0.0988457	0.0569072		45-GFP	0	0.0404382	0.0328186	0.0328119		45-GFP	0	0.0309582	0.126672	0.249622
55-GFP	0	0.0323244	0.0565714	0.0470532		55-GFP	0	0.0410469	0.110616	0.178399		55-GFP	0	0.108868	0.23828	0.265622
65-GFP	0	0.0203439	0.149953	0.272047		65-GFP	0	0.00475057	0.0787724	0.103416		65-GFP	0	0.0938287	0.118078	0.104125
Average	Time (min)					Standard deviation (SD)	Time (min)
cTP-GFP	0	5	10	15		cTP-GFP	0	5	10	15
15-GFP	0	0.00627241	0.0089782	-0.0163734		15-GFP	0	0.0108641	0.0155507	0.0283596
25-GFP	0	-0.00160133	-0.0248858	-0.012057		25-GFP	0	0.0345306	0.0571659	0.108645
35-GFP	0	0.0110403	0.0291605	0.0518395		35-GFP	0	0.00162609	0.00420395	0.0130763
45-GFP	0	0.052804	0.0861121	0.113114		45-GFP	0	0.0300049	0.0482051	0.118832
55-GFP	0	0.0607463	0.135156	0.163692		55-GFP	0	0.0419018	0.0933067	0.110024
65-GFP	0	0.0396411	0.115601	0.159863		65-GFP	0	0.0475712	0.0356547	0.0971554
The value represents ratio of matured cTP-GFP to total cTP-GFP in the reaction at different time points after ATP addition.

## Sheet: Fig 5F
In vitro import coefficients of truncated At2g24090-GFPs to isolated chloroplasts
cTP-GFP	Exp 1	Exp 2	Exp 3	Avearge	Standard deviation (SD)
15-GFP	0	0	-0.0008	-0.000266667	0.00046188
25-GFP	-0.0092	-0.0004	0.0011	-0.00283333	0.00556447
35-GFP	0.0037	0.0026	0.004	0.00343333	0.000737111
45-GFP	0.0018	0.0037	0.0069	0.00413333	0.00257747
55-GFP	0.0121	0.0133	0.0185	0.0146333	0.00340196
65-GFP	0.0077	0.0109	0.0067	0.00843333	0.00219393
Unit ; per minute

## Sheet: Fig 5I
In planta import efficiency of truncated At2g24090-GFPs to chloroplasts in tobacco leaf cells
Experiment	15-GFP	25-GFP	35-GFP	45-GFP	55-GFP	65-GFP	FL-GFP
1	-0.193809	-0.461769	-0.250237	-0.932214	0.280056	0.199362	1.58028
2	-0.082531	-0.234404	-0.070441	-0.544924	0.167862	0.390833	0.792566
3	-0.09313	-0.126226	-0.208532	-0.158341	0.47611	0.469557	0.779042
Average	-0.123157	-0.274133	-0.176403	-0.54516	0.308009	0.353251	1.05063
Standard deviation (SD)	0.0614158	0.171263	0.0941055	0.386937	0.156014	0.138963	0.458743
The value represents ratio of cTP-GFP in isolated chloroplasts to total cTP-GFP
