# Supplementary material for: Identification of a highly efficient chloroplast-targeting peptide for plastid engineering
Source: PLoS Biol. 2024 Sep 19;22(9):e3002785. doi: 10.1371/journal.pbio.3002785 (PMC11444414; doi:10.1371/journal.pbio.3002785)
Supplement: S13 Data — (XLSX) [file pbio.3002785.s035.xlsx]

## Sheet: Fig S18C
Distribution of GFP fluorescence in chloroplasts (Chloroplast GFP) and plant cells (Total GFP) of tobacco leaves transformed with different cTP-GFP expression vectors
ROI	Total GFP			Chloroplast GFP
	At2g24090	AtGGPPS2	AtPSY1	At2g24090	AtGGPPS2	AtPSY1
1	0.716	0.8573	3.98	1.386	0.6198	0.487
2	1.427	1.1768	3.933	1.471	0.5691	0.55
3	2.23	1.2984	3.861	1.562	1.0996	0.322
4	1.676	1.1241	2.826	2.454	0.6369	0.999
5	1.449	1.3141	4.18	2.043	0.6572	0.781
6	0.764	1.0921	3.394	1.145	0.7304	0.455
7	0.979	1.2817	4.406	1.223	0.7796	0.876
8	1.949	1.223	4.117	1.748	1.0568	0.45
9	1.848	0.7671	5.404	1.968	0.6109	0.894
10	1.753	1.4265	4.118	1.462	0.9215	0.406
11	1.192	1.6473	2.973	1.284	1.0123	0.479
12	1.043	0.9571	4.797	1.323	0.7932	0.73
13	0.975	1.4007	5.111	1.199	0.9955	0.573
14	1.511	1.5728	6.578	1.491	0.7427	0.941
15	0.857	1.0981	6.578	1.197	0.8007	0.617
16	1.271	1.6949	5.108	1.291	0.8753	0.387
ROI ; Region of interest
