# Supplementary material for: Identification of a highly efficient chloroplast-targeting peptide for plastid engineering
Source: PLoS Biol. 2024 Sep 19;22(9):e3002785. doi: 10.1371/journal.pbio.3002785 (PMC11444414; doi:10.1371/journal.pbio.3002785)
Supplement: S14 Data — (XLSX) [file pbio.3002785.s036.xlsx]

## Sheet: Fig S19C
Abundance of recombinant cTP-engineered GGPPS2-FLAG proteins in isolated chloroplasts to total recombinant proteins in transformed plant leaves
Replicate	AtGGPPS2 cTP	At2g24090 cTP
1	0.942243	5.2746
2	1.60257	2.75037
3	1.51326	4.75966
Average	1.35269	4.26154
Standard deviation (SD)	0.358251	1.3338
