# Supplementary material for: Identification of a highly efficient chloroplast-targeting peptide for plastid engineering
Source: PLoS Biol. 2024 Sep 19;22(9):e3002785. doi: 10.1371/journal.pbio.3002785 (PMC11444414; doi:10.1371/journal.pbio.3002785)
Supplement: S15 Data — (XLSX) [file pbio.3002785.s037.xlsx]

## Sheet: Fig S20B
Concentration of plant pigments (µg/mL) in transformed tobacco leaves
Sample	Chlorophyll a			Chlorophyll b			Carotenoids
	1	2	3	1	2	3	1	2	3
EV	7.99063	10.1867	10.395	3.3443	4.2808	4.1941	2.6774	3.61872	3.91666
∆cTP-GGPPS2	9.21925	7.96504	9.51373	3.7887	3.2736	3.9305	2.62175	2.13728	2.83593
WT-GGPPS2	10.0431	10.076	10.4896	4.1372	4.0625	4.3581	2.82817	2.73368	3.12315
2g-GGPPS2	10.5636	11.0969	9.83101	4.5917	4.8578	4.1645	4.00196	4.10502	3.3588
∆cTP-PSY1	11.1653	11.472	10.9294	5.1344	5.2711	4.5411	3.13713	3.29279	3.09608
WT-PSY1	11.0485	11.8852	11.7833	4.6949	4.855	4.8364	4.17541	4.06867	4.1281
2g-PSY1	10.1283	9.54211	9.13629	4.2848	3.9797	3.8029	3.40542	3.04181	2.91439
WT-GGPPS2 + WT-PSY1	10.627	10.5408	10.7974	4.728	4.4995	4.5757	4.75093	4.00641	4.35517
2g-GGPPS2 + 2g-PSY1	6.98408	7.25297	6.63563	3.1532	3.2243	2.8915	3.91012	3.97813	3.40448
Sample	Average			SD
	Chlorophyll a	Chlorophyll b	Carotenoids	Chlorophyll a	Chlorophyll b	Carotenoids
EV	9.52412	3.93973	3.40426	1.33212	0.517479	0.646868
∆cTP-GGPPS2	8.89934	3.66427	2.53165	0.822415	0.345676	0.35793
WT-GGPPS2	10.2029	4.18593	2.895	0.248813	0.153708	0.203155
2g-GGPPS2	10.4971	4.538	3.82192	0.635534	0.349756	0.404377
∆cTP-PSY1	11.1889	4.9822	3.17533	0.27208	0.38807	0.103768
WT-PSY1	11.5723	4.79543	4.12406	0.456538	0.0875597	0.0534847
2g-PSY1	9.60223	4.02247	3.12054	0.49872	0.24378	0.254805
WT-GGPPS2 + WT-PSY1	10.6551	4.60107	4.37083	0.130601	0.116343	0.37251
2g-GGPPS2 + 2g-PSY1	6.95756	3.08967	3.76424	0.309523	0.175261	0.313412
EV ; tobacco leaf transformed with pBI121-control vector
∆cTP ; plant lead agroinfiltrated with expression cassettes of enzymes without their cTPs

## Sheet: Fig S20C
Transcript expressions of GGPPS2 and PSY1 genes in transformed tobacco leaves
Sample	GGPPS2			PSY1			At2g24090 cTP
EV	1	1	1	1	1	1	1	1	1
∆cTP-GGPPS2	19893.4	33923.6	26987.4	1.29235	1.11729	1.10191	32.6724	4.25748	1.10191
WT-GGPPS2	70728.3	60305.4	52864.1	1.10191	0.876606	1.00696	7.6211	4.53154	1.00696
2g-GGPPS2	7486.11	21321.2	10015.9	1.56917	1.17283	1.23114	4904.87	4420.52	6888.62
∆cTP-PSY1	51.9842	242.191	60.5477	16498	34636.4	19756	47.5048	38.8542	1.05702
WT-PSY1	24.9333	39.1245	38.5859	10884.6	25355.3	14462.2	22.7848	16.4498	1.50525
2g-PSY1	3.43426	15.3482	14.0257	22851.5	55878.3	35119.9	10155.7	13682.1	18305.6
WT-GGPPS2 + WT-PSY1	10809.4	22536.9	15181.2	5752.61	10369.1	6841.04	162.017	242.191	151.167
2g-GGPPS2 + 2g-PSY1	10226.3	34877.3	14562.8	11113.3	19756	12590.1	10297.5	15393.1	21027.6
Average	GGPPS2	PSY1	At2g24090 cTP
EV	1	1	1
∆cTP-GGPPS2	26934.8	1.17052	12.6773
WT-GGPPS2	61299.3	0.995155	4.38653
2g-GGPPS2	12941.1	1.32438	5404.67
∆cTP-PSY1	118.241	23630.1	29.1387
WT-PSY1	34.2145	16900.7	13.58
2g-PSY1	10.9361	37949.9	14047.8
WT-GGPPS2 + WT-PSY1	16175.8	7654.24	185.125
2g-GGPPS2 + 2g-PSY1	19888.8	14486.4	15572.7
Standard deviation (SD)	GGPPS2	PSY1	At2g24090 cTP
EV	0	0	0
∆cTP-GGPPS2	7015.24	0.105795	17.388
WT-GGPPS2	8973.49	0.113112	3.30946
2g-GGPPS2	7366.81	0.213986	1307.76
∆cTP-PSY1	107.429	9669.91	24.7011
WT-PSY1	8.04233	7537.25	10.9262
2g-PSY1	6.53031	16694.3	4087.26
WT-GGPPS2 + WT-PSY1	5926.66	2413.28	49.7173
2g-GGPPS2 + 2g-PSY1	13160.2	4622.88	5367.35
EV ; tobacco leaf transformed with pBI121-control vector
∆cTP ; plant lead agroinfiltrated with expression cassettes of enzymes without their cTPs
