# Supplementary material for: Identification of a highly efficient chloroplast-targeting peptide for plastid engineering
Source: PLoS Biol. 2024 Sep 19;22(9):e3002785. doi: 10.1371/journal.pbio.3002785 (PMC11444414; doi:10.1371/journal.pbio.3002785)
Supplement: S16 Data — (XLSX) [file pbio.3002785.s038.xlsx]

## Sheet: Fig 6D-F
Relative gene expression in agroinfiltrated tobacco leaves
Transformed plant leaf	GGPPS2			PSY1			At2g24090 cTP
	Exp 1	Exp 2	Exp 3	Exp 1	Exp 2	Exp 3	Exp 1	Exp 2	Exp 3
EV	1	1	1	1	1	1	1	1	1
native cTP	10890	22537	15181	5753	10369	6841	1.62	2.42	1.51
At2g24090 cTP	10226	34877	14563	11113	19756	12590	10297	15393	21028
Average	GGPPS2	PSY1	At2g24090 cTP
EV	1	1	1
native cTP	16202.7	7654.33	1.85
At2g24090 cTP	19888.7	14486.3	15572.7
Standard deviation (SD)	GGPPS2	PSY1	At2g24090 cTP
EV	0	0	0
native cTP	5890.33	2413.09	0.496689
At2g24090 cTP	13160.2	4623.03	5367.76
EV ; plant leaf transformed with Agrobacterium cells harboring pBI121-control vector

## Sheet: Fig 6G
Ratio of carotenoids to total chlorophyll in tobacco leaf extracts at 5 days post agroinfiltration
Transformed plant leaf	Carotenoids / total chlorophyll			Average	Standard deviation (SD)
	Exp 1	Exp 2	Exp 3
EV	0.24	0.25	0.27	0.253333	0.0152753
native cTP	0.31	0.27	0.28	0.286667	0.0208167
At2g24090 cTP	0.39	0.38	0.36	0.376667	0.0152753
EV ; plant leaf transformed with Agrobacterium cells harboring pBI121-control vector

## Sheet: Fig 6I-K
Accumulation of plant pigments in agroinfiltrated tomato fruits
Transformed fruit	Experiment	Chlorophyll a	Chlorophyll b	Carotenoids
EV	1	97.2031	90.9495	7.78342
	2	100.536	89.0949	4.96192
	3	61.7001	54.8314	5.3869
𝛥cTP	1	58.7852	66.8833	7.11414
	2	62.0059	97.8145	4.83557
	3	75.3454	77.6151	6.00285
native cTP	1	40.9529	60.4115	7.90102
	2	42.7759	52.0292	7.24594
	3	48.1717	50.9842	7.48843
At2g24090 cTP	1	23.136	22.5264	2.53684
	2	21.1508	26.9786	2.76195
	3	14.6277	16.7373	2.91348
Average	Chlorophyll a	Chlorophyll b	Carotenoids
EV	86.4796	78.2919	6.04408
𝛥cTP	65.3788	80.771	5.98419
native cTP	43.9669	54.475	7.54513
At2g24090 cTP	19.6382	22.0808	2.73743
Standard deviation (SD)	Chlorophyll a	Chlorophyll b	Carotenoids
EV	21.5242	20.3386	1.52123
𝛥cTP	8.78024	15.7052	1.1394
native cTP	3.75389	5.16766	0.331197
At2g24090 cTP	4.45124	5.13514	0.189516
Unit ; µg pigment/mg fresh weight
EV ; tomato fruit transformed with pBI121-expression vector
𝛥cTP ; tomato fruit coexpressing with GGPPS2 and PSY1 proteins without the cTP portions

## Sheet: Fig 6L-N
Transcript expression in agroinfiltrated tomato fruits expression cTP-engineered metabolic enzymes
Transformed fruit	Experiment	GGPPS2	PSY1	At2g24090 cTP
EV	1	0.473029	1	1
	2	1.04972	1.70299	0.913831
	3	1	0.895025	5.35171
𝛥cTP	1	290.018	2628.46	1.23114
	2	308.687	4359.66	1.30134
	3	333.144	3640.7	1.19748
native cTP	1	962.071	8964.45	2.78949
	2	1209.34	10297.5	0.835088
	3	1097.5	9541.5	3.27161
At2g24090 cTP	1	2179.83	25355.3	27554.5
	2	2556.58	25709.3	31433.2
	3	2740.08	25180.2	29944.4
Average	GGPPS2	PSY1	At2g24090 cTP
EV	0.840915	1.19934	2.42185
𝛥cTP	310.616	3542.94	1.24332
native cTP	1089.63	9601.14	2.29873
At2g24090 cTP	2492.16	25414.9	29644
Standard deviation (SD)	GGPPS2	PSY1	At2g24090 cTP
EV	0.319567	0.439323	2.5377
𝛥cTP	21.6273	869.733	0.0529915
native cTP	123.82	668.498	1.29027
At2g24090 cTP	285.624	269.533	1956.71
EV ; tomato fruit transformed with pBI121-expression vector
𝛥cTP ; tomato fruit coexpressing with GGPPS2 and PSY1 proteins without the cTP portions
