# Supplementary material for: Identification of a highly efficient chloroplast-targeting peptide for plastid engineering
Source: PLoS Biol. 2024 Sep 19;22(9):e3002785. doi: 10.1371/journal.pbio.3002785 (PMC11444414; doi:10.1371/journal.pbio.3002785)
Supplement: S17 Data — (XLSX) [file pbio.3002785.s039.xlsx]

## Sheet: Fig 7E
Fluorescence ratio of recombinant cTP-GFP in chloroplasts to total GFP in plant cell
ROI	cp2g-GFP	cpHCF-GFP
1	1.3039	0.652
2	0.9608	1.0511
3	1.0247	0.9547
4	1.1201	1.1466
5	1.0713	1.0516
6	2.046	0.9845
7	1.2315	0.9908
8	0.9713	1.1196
9	1.0107	0.8975
10	1.3954	1.0011
11	1.2834	1.056
12	1.0731	0.8502
Average	1.20768	0.979642
Standard deviation (SD)	0.299555	0.133369
ROI ; region of interest

## Sheet: Fig 7G
Abundance of recombinant cTP-GFPs in chloroplast to total GFP in plant cells
Transformed plant leaf	Experiment	GFP in chloroplast / total protein	Average	Standard deviation (SD)
EV	1	-7.02909e-06	-1.77779e-06	3.51471e-06
	2	3.6191e-07
	3	-4.01e-07
	4	-4.2987e-08
cp2g-GFP	1	0.781713	1.18967	0.452354
	2	0.837783
	3	1.43739
	4	1.70178
cpHCF-GFP	1	0.529409	0.45276	0.220681
	2	0.558941
	3	0.124451
	4	0.598237
EV ; plant leaf transformed with pBI121-control vector

## Sheet: Fig 7I
Relative expression of NtHCF152 gene in tobacco leaves transformed with different cTP-engineered HCF152-expression cassettes
Transformed plant leaf	Experiment	Relative expression	Average	Standard deviation (SD)
EV	1	1	1	0
	2	1
	3	1
	4	1
	5	1
𝛥cTP	1	16.3	23.92	5.8161
	2	26
	3	22
	4	23.1
	5	32.2
native cTP	1	40.2	57.88	20.4127
	2	44.3
	3	44.6
	4	81
	5	79.3
At2g24090 cTP	1	39.1	44.76	17.8609
	2	46.9
	3	39.4
	4	73.4
	5	25
EV ; plant leaf transformed with pBI121-control vector
𝛥cTP ; tobacco leaf transformed with HCF152-functional protein coding sequence without its cTP

## Sheet: Fig 7J
Transcript expression of At2g24090 cTP-coding sequence in transformed plant leaves
Transformed plant leaf	Experiment	Relative expression	Average	Standard deviation (SD)
EV	1	1	1	0
	2	1
	3	1
	4	1
	5	1
𝛥cTP	1	0.5	1.02	0.408656
	2	1.1
	3	0.8
	4	1.6
	5	1.1
native cTP	1	0.9	1.58	1.05214
	2	0.8
	3	3.2
	4	0.9
	5	2.1
At2g24090 cTP	1	200.9	317.88	112.641
	2	310.8
	3	328.6
	4	498
	5	251.1
EV ; plant leaf transformed with pBI121-control vector
𝛥cTP ; tobacco leaf transformed with HCF152-functional protein coding sequence without its cTP

## Sheet: Fig 7K
Expression of photosynthesis-related genes in tobacco leaves expression cTP-engineered HCF152 protein
Transformed leaf	psbB					psbT					psbN					psbH					petB					petD
	1	2	3	4	5	1	2	3	4	5	1	2	3	4	5	1	2	3	4	5	1	2	3	4	5	1	2	3	4	5
EV	0.908	1	1	1	1	1	1	1	1	1	1	1	1	1	1	1	1	1	1	1	1	1	1	1	1	0.79	1	1	1	1
∆cTP	1.094	1.223	0.946	0.543	0.747	1.125	2.099	0.747	2.362	1.79	1.189	1.057	0.697	1.24	1.385	0.423	1	1.064	0.308	1.385	1.434	2.085	2.694	1.945	0.824	1.248	0.586	2.114	1.042	2.694
native cTP	0.801	1.072	1.526	0.908	1.292	2.378	3.63	2.949	4.563	3.706	1.206	0.774	0.877	0.966	1.014	1.58	1.717	0.316	0.47	0.727	5.426	3.227	6.32	2.888	2.567	1.986	1.189	2.908	2.329	3.021
At2g24090 cTP	0.829	0.747	0.801	0.986	0.829	3.294	2.114	10.339	9.849	3.01	0.768	0.877	0.871	0.727	1.248	1.558	1.248	1.58	0.801	0.79	5.389	6.821	5.696	6.543	4.959	1.464	3.972	4.17	4.347	9.987
Average	psbB	psbT	psbN	psbH	petB	petD
EV	0.9816	1	1	1	1	0.958
∆cTP	0.9106	1.6246	1.1136	0.836	1.7964	1.5368
native cTP	1.1198	3.4452	0.9674	0.962	4.0856	2.2866
At2g24090 cTP	0.8384	5.7212	0.8982	1.1954	5.8816	4.788
Standard deviation (SD)	psbB	psbT	psbN	psbH	petB	petD
EV	0.0411437	0	0	0	0	0.0939149
∆cTP	0.271283	0.673787	0.260806	0.455421	0.704974	0.852133
native cTP	0.293014	0.82716	0.161771	0.645475	1.6783	0.74538
At2g24090 cTP	0.0890438	4.01922	0.206041	0.387964	0.782339	3.13532
EV ; plant leaf transformed with pBI121-control vector
𝛥cTP ; tobacco leaf transformed with HCF152-functional protein coding sequence without its cTP
