# Supplementary material for: Identification of a highly efficient chloroplast-targeting peptide for plastid engineering
Source: PLoS Biol. 2024 Sep 19;22(9):e3002785. doi: 10.1371/journal.pbio.3002785 (PMC11444414; doi:10.1371/journal.pbio.3002785)
Supplement: S18 Data — (XLSX) [file pbio.3002785.s040.xlsx]

## Sheet: sheet 1
Computational predictions of targeting peptides in 89 preproteins using four computational prediction tools
Gene locus	Localizer					PredSL							TargetP-2.0							DeepLoc-1.0
	cTP score	cTP length (aa)	mTP score	mTP length (aa)	Nucleus localization	cTP score	mTP score	SP score	Predicted localization	cTP cleavage site	thylakoid	tTP cleavage site	cTP length (aa)	cTP cleavage stie	tTP cleavage site	cTP score	tTP score	mTP score	Predicted localization	Predicted localization	Type	Nucleus	Cytoplasm	Extracellular	Mitochondrion	Cell membrane	Endoplasmic reticulum	Plastid	Golgi apparatus	Lysosome/Vacuole	Peroxisome
At1g02910	0.997	30	0.947	24	Y (RRISNLYSRVKQRRP,RRDLKLISEVRAPFRGVRK)	0.999517	0.002743	0	chloroplast	16	-	-	54	VYASS		0.590019	0.005389	0.101933	chloroplast	Plastid	Membrane	0.0003	0.0005	0.0001	0.0888	0	0.0006	0.9086	0	0	0.0011
At1g05340	0	0	0		-	0.001712	0	0.998667	secreted	29	-	-	30	ADTKD		1e-06	0	1.3e-05	secreted	Endoplasmic reticulum	Membrane	0.0012	0.0004	0.0001	0.0037	0.2779	0.3484	0.0002	0.1728	0.1919	0.0034
At1g06680	0.999	42	0		-	0.981917	0.013406	0.01314	chloroplast	41	thylakoid	76	78	IICKA	ADAAY	0.078418	0.919287	0.001797	thylakoid	Plastid	Membrane	0	0	0	0	0	0	1	0	0	0
At1g08520	1	41	0		Y (KRRGKAGRAK,RKVFVEKTDMRAKRMARK)	0.999882	0.000297	0.000134	chloroplast	45	-	-	51	VRASA		0.997394	0.000382	0.000843	chloroplast	Plastid	Soluble	0.0001	0	0	0.0001	0	0	0.9998	0	0	0
At1g15510	0.999	61	0		-	0.999876	0.000114	0.000258	chloroplast	71	-	-	71	GLCAN		0.660454	0.077028	6.4e-05	chloroplast	Plastid	Soluble	0.0006	0.0007	0	0.0078	0	0	0.9908	0	0	0.0001
At1g15710	1	41	0		-	0.848991	0.485897	0	chloroplast	0	-	-	37	IRAID		0.975944	0.005174	0.000922	chloroplast	Plastid	Soluble	0.0007	0.0035	0.0002	0.1052	0	0.0001	0.8874	0	0.0003	0.0026
At1g21640	0.994	49	0		Y (FKRR)	0.16749	0.949462	0.000181	mitochondrion	29	-	-	63	IRAQL		0.812086	0.019701	0.086525	chloroplast	Plastid	Soluble	0.029	0.0384	0.001	0.0441	0.0422	0.0022	0.8139	0.0022	0.0168	0.0102
At1g22700	0.953	52	0		Y (RPRR,KLPIK,RRDALKDRVKLYKGVVAVKSKKR)	0.996933	0.037328	0	chloroplast	77	thylakoid	101	102	IRSFH	AAAAE	0.326817	0.433912	0.010973	thylakoid	Plastid	Soluble	0.0002	0.0004	0	0.0019	0	0	0.9973	0	0	0
At1g31330	1	27	0		-	0.999146	0.002697	0	chloroplast	60	thylakoid	66	68	FVCSD	AVADI	0.14276	0.857075	1.8e-05	thylakoid	Plastid	Membrane	0	0	0.0042	0.0002	0.0009	0.0366	0.9538	0.0003	0.0039	0
At1g31410	0.992	36	0		-	0.999092	0	0.000414	chloroplast	8	thylakoid	66	68	TIARV	ASARI	0.120136	0.879694	3e-06	thylakoid	Plastid	Membrane	0.0003	0.0002	0.0001	0.0004	0.0001	0.0012	0.9939	0.0025	0.0012	0.0002
At1g32060	0.998	41	0		-	0.999916	0.000196	0.000166	chloroplast	32	-	-	47	ITCAQ		0.99693	0.002347	4.9e-05	chloroplast	Plastid	Soluble	0	0	0	0	0	0	0.9999	0	0	0
At1g32080	1	41	0		-	0.999855	0.000321	0.00025	chloroplast	30	-	-	77	SVQAM		0.924552	0.069315	0.002264	chloroplast	Plastid	Membrane	0	0	0	0	0	0	0.9999	0	0	0
At1g44446	1	41	0		-	0.999627	0.001161	0	chloroplast	34	-	-	39	RVFAV		0.943464	0.001278	0.001027	chloroplast	Plastid	Membrane	0	0.0002	0.0005	0.005	0	0.0004	0.9937	0.0001	0.0001	0.0001
At1g51350	0.71	71	0		-	0.999912	0.000177	0.000184	chloroplast	29	thylakoid	71				0.000685	0.000602	1.6e-05	OTHER	Cytoplasm	Soluble	0.1804	0.7556	0.0005	0.0003	0.0066	0.005	0	0.0241	0.0157	0.0119
At1g56190	0.995	43	0.863	42	Y (KKSVGDLNSVDLKGKKV)	0.999134	0.005813	0	chloroplast	71	-	-	75	ITMAK		0.997668	0.000389	0.001462	chloroplast	Plastid	Soluble	0	0	0	0.0848	0	0	0.9151	0	0	0
At1g58080	0.996	45	0		-	0.997861	0.000138	0.004981	chloroplast	73	-	-	50	TSCVS		0.933332	0.038455	2.9e-05	chloroplast	Plastid	Soluble	0	0	0	0	0	0	1	0	0	0
At1g58290	1	61	0		-	0.999718	0.001007	0	chloroplast	78	-	-	62	ARCEL		0.927546	0.038008	0.000111	chloroplast	Plastid	Soluble	0	0	0	0	0	0	0.9999	0	0	0
At1g63680	0.997	50	0		Y (RRIITVIGCEGENERGKRP)	0.999851	0.000306	0.000263	chloroplast	53	-	-	42	TVAAG		0.931707	0.001465	0.003454	chloroplast	Plastid	Soluble	0	0	0	0	0	0	0.9999	0	0	0
At1g63970	1	41	0		-	0.999627	0.001161	0	chloroplast	34	-	-	39	RVFAV		0.943464	0.001278	0.001027	chloroplast	Plastid	Membrane	0	0.0002	0.0005	0.005	0	0.0004	0.9937	0.0001	0.0001	0.0001
At1g68450	0	0	0		-	0.970251	0.062202	0	chloroplast	48	-	-				0.000112	2e-06	0.000517	OTHER	Nucleus	Soluble	0.9475	0.049	0.0002	0.0006	0.0009	0.0004	0.0001	0.0003	0.0001	0.0008
At1g68590	0.992	46	0		-	0.999908	0.000212	0.000182	chloroplast	32	-	-	50	ITLAA		0.999746	0.000118	2.3e-05	chloroplast	Plastid	Soluble	0.0001	0.0001	0	0	0	0	0.9998	0	0	0
At1g68890	1	51	0		Y (RKLVQEGFSAIKLKVGRR)	0.998438	0.017105	0	chloroplast	31	-	-				0.254406	0.054423	0.198917	OTHER	Plastid	Soluble	0	0.0001	0	0.0148	0	0	0.9847	0	0.0001	0.0003
At1g69200	0.991	51	0		Y (KKPSKSVKRTTKKKVV,EVKTEKKVRRKRTVKK,KRVTACSTMKISKRGRLK,RKKAAAASSDVEEVKTEKK)	0.561469	0.000106	0.658589	secreted	17	-	-	47	MAAGR		0.67329	0.003115	0.019561	chloroplast	Plastid	Soluble	0.0021	0.0002	0	0.003	0	0	0.9947	0	0	0
At1g71720	0	0	0		-	0.999804	0.00012	0.000483	chloroplast	25	-	-	77	RFCSR		0.514903	0.148785	0.03579	chloroplast	Plastid	Soluble	0	0	0	0.0002	0	0	0.9998	0	0	0
At1g74030	0.958	21	0		-	0.999122	0.007923	0	chloroplast	43	-	-	43	VQCSV		0.892003	0.002317	0.003911	chloroplast	Plastid	Soluble	0	0	0	0.0001	0	0	0.9999	0	0	0
At1g74470	0.973	42	0.815	42	Y (HPRPRR)	0.999173	0.007027	0	chloroplast	58	-	-	45	VTAAR		0.985337	0.011661	0.000244	chloroplast	Plastid	Membrane	0	0	0	0.0017	0	0	0.9983	0	0	0
At1g74850	0.999	51	0		Y (RKPCSFSGKIKAKTK)	0.998411	0.011524	0	chloroplast	52	-	-	54	IKAKT		0.875538	0.000557	0.011415	chloroplast	Plastid	Soluble	0.0183	0.0743	0.0022	0.123	0.0022	0.0022	0.7595	0.0032	0.0047	0.0106
At1g76490	0	0	0		-	0.22814	0.035436	0.000102	other	-	-	-				0.000463	0.044411	0.011763	OTHER	Endoplasmic reticulum	Membrane	0.0697	0.0023	0.0001	0.0097	0.0981	0.5955	0.0042	0.0246	0.1327	0.0632
At1g76620	0.717	79	0		Y (RKSK,RKIAEKCLKEKKSKN)	0.999884	0.00011	0.000294	chloroplast	41	-	-				0.01653	0.000248	0.001227	OTHER	Cytoplasm	Soluble	0.1188	0.5008	0.0008	0.0017	0.1022	0.0058	0.102	0.0714	0.0871	0.0094
At1g78620	0.978	24	0.969	22	Y (KRKGRRGP)	0.999856	0	0.000373	chloroplast	68	-	-	66	AAAAS		0.981888	0.012283	0.003168	chloroplast	Plastid	Membrane	0	0	0	0	0	0	1	0	0	0
At1g79730	0	0	0		Y (KRAR,KKPTPLLTTDRVENRLKKP,KGASKQVGRRERAKPDPSKHHHRSHLPHSKKIETEEERRLRKKRELEKQRQDEKHRQ)	0.098003	0.018356	0.001355	other	-	-	-				4e-06	0	0	OTHER	Nucleus	Soluble	0.9228	0.064	0	0.0051	0.0002	0.0001	0.0074	0.0002	0.0001	0.0001
At1g79850	0.998	41	0.74	22	Y (PKYKRRVRMKKK)	0.999258	0.005201	0	chloroplast	85	-	-	60	VVCAT		0.999899	5e-06	6e-06	chloroplast	Plastid	Soluble	0.0004	0.0003	0.0029	0.0329	0	0	0.9636	0	0	0
At1g80380	0.998	81	0		Y (FKRR,KRRS)	0.993889	0	0.027147	chloroplast	1	-	-	84	AACGC		0.888628	0.017357	0.002154	chloroplast	Plastid	Membrane	0.0001	0.0003	0	0.0013	0	0	0.9982	0	0	0.0002
At2g01140	0.997	22	0		-	0.873991	0.477197	0	chloroplast	43	-	-	42	IRAGA		0.993275	0.000735	0.001088	chloroplast	Plastid	Soluble	0	0.0002	0	0.0004	0	0	0.9994	0	0	0
At2g15290	0.999	55	0		-	0.908971	0.022617	0.052003	chloroplast	54	-	-	91	SPSPV		0.989382	0.003374	0.000605	chloroplast	Plastid	Membrane	0	0	0	0.0005	0	0.0002	0.9993	0	0	0
At2g20890	1	41	0		-	0.998901	0.001182	0.001892	chloroplast	57	-	-	58	HCMSN		0.999359	0.000482	1.4e-05	chloroplast	Plastid	Membrane	0.0001	0	0	0.0002	0	0	0.9996	0	0	0
At2g20920	0	0	0.927	50	Y (RKTQLWRSAAILLPTRRRC)	0.999836	0.000514	0	chloroplast	53	-	-	61	PRASS		0.898374	0.0039	0.02024	chloroplast	Plastid	Membrane	0	0	0	0	0	0	0.9999	0	0	0
At2g21170	1	41	0		-	0.99992	0.00015	0.000191	chloroplast	52	-	-	61	VAMAG		0.99415	0.00524	2e-05	chloroplast	Plastid	Soluble	0	0	0	0.0001	0	0	0.9999	0	0	0
At2g23230	0.889	42	0		-	0.999649	0.00073	0	chloroplast	35	-	-	44	PVCVK		0.715651	0.008223	0.02283	chloroplast	Plastid	Soluble	0.0002	0	0	0	0	0.0002	0.9995	0	0	0
At2g24090	1	41	0		Y (KMKTHKASAKRFRVTGRGKIVRRRSGKQHLLAKKNNKRKLRL)	0.998637	0.00727	0	chloroplast	116	-	-	72	VFAHK		0.995906	0.003757	8.2e-05	chloroplast	Plastid	Membrane	0.0163	0.0002	0	0.0532	0	0.0001	0.9298	0	0	0.0004
At2g24120	0.999	42	0		Y (RRKR,RKDIDKRKFDSLRRRQVK)	0.999878	0.000302	0.000139	chloroplast	49	-	-	56	ISASS		0.888113	0.005954	4.2e-05	chloroplast	Plastid	Soluble	0.0003	0.0001	0	0.0147	0	0	0.9846	0	0	0.0003
At2g26930	1	41	0		Y (PSLKRLK)	0.999924	0.000184	0.000158	chloroplast	37	-	-	43	VKASR		0.997703	0.001065	3.3e-05	chloroplast	Plastid	Soluble	0	0	0	0	0	0	0.9999	0	0	0
At2g28800	0.999	28	0		Y (QRRSKRSKRKRT)	0.999914	0.000211	0.000155	chloroplast	56	-	-	57	VRFSL		0.578199	0.0078	0.393526	chloroplast	Plastid	Membrane	0.0002	0	0.0002	0.002	0.0032	0.0143	0.974	0.0023	0.0037	0
At2g31890	0.896	51	0		Y (PPKKRKK,RKRVSSLAGGMFEEKKEKM,KRVSSLAGGMFEEKKEKMK,PLKKKKKKKSKKVIVKKDKVKSK)	0.954434	0.030601	0.001613	chloroplast	2	-	-				0.346224	0.044607	0.01189	OTHER	Plastid	Soluble	0.0274	0.0035	0.0001	0.0906	0	0.0003	0.8775	0.0001	0.0001	0.0005
At2g33250	0.953	62	0.801	28	Y (RKRR,EPKKKPLPKRKRVRREKA)	0.84075	0.144145	0.007632	chloroplast	1	-	-	69	ICAAA		0.794446	0.001644	0.02021	chloroplast	Plastid	Membrane	0.0001	0	0.0006	0.0005	0.0016	0.0233	0.97	0.0005	0.0032	0.0001
At2g33800	0.998	41	0.732	46	Y (HKKSSGIGGKPKKDKIR)	0.999902	0.000189	0.000228	chloroplast	40	-	-	51	VKASS		0.932976	0.000479	0.066309	chloroplast	Plastid	Soluble	0	0	0	0.0002	0	0	0.9998	0	0	0
At2g40400	0.999	41	0		-	0.999716	0	0.000647	chloroplast	92	thylakoid	92	94	TLCLH	ASAET	0.376099	0.488211	0.003116	thylakoid	Plastid	Membrane	0	0	0	0.0009	0	0	0.999	0	0	0
At2g43090	0.996	51	0.738	36	-	0.999476	0.002292	0	chloroplast	49	-	-	61	TRSAA		0.979103	0.015173	0.00336	chloroplast	Plastid	Soluble	0	0	0	0	0	0	0.9999	0	0	0
At2g45770	0.994	42	0.929	21	-	0.999039	0.007357	0	chloroplast	57	-	-	42	FRCAA		0.990208	0.000798	0.001202	chloroplast	Cytoplasm	Soluble	0.017	0.8849	0.0009	0.0173	0.0002	0.0002	0.0582	0.0004	0.0039	0.017
At2g48070	0.993	28	0		Y (RHRR)	0.036304	0.977952	0.001291	mitochondrion	32	-	-	34	IFATS		0.701253	0.019045	0.196068	chloroplast	Plastid	Membrane	0	0	0	0.0001	0	0	0.9999	0	0	0
At2g48120	1	41	0		Y (KKLTTELSISTAKFRRRCS)	0.999613	0.000442	0.000782	chloroplast	42	-	-	43	RRCSG		0.867389	0.045777	0.00344	chloroplast	Plastid	Soluble	0.0003	0.0002	0	0.0005	0	0	0.9989	0	0	0
At3g01440	0.996	27	0		-	0.996153	0	0.001176	chloroplast	35	thylakoid	73	75	FACRR	SLAQD	0.097821	0.521237	0.000544	thylakoid	Plastid	Membrane	0	0	0	0	0	0	1	0	0	0
At3g02780	0.737	41	0.999	28	-	0.991786	0.011261	0.002449	chloroplast	45	-	-	53	TAMTD		0.524094	0.000418	0.459361	chloroplast	Plastid	Soluble	0	0.0008	0	0.0121	0	0.0001	0.9844	0	0	0.0025
At3g04260	1	41	0		Y (KKPR,RRRK,RRRR,KKRGKR,RTKKRGK,RKDNQPIPPRAMIMSRKYR)	0.892786	0.644135	0	chloroplast	21	-	-	31	IRCSI		0.79671	0.073366	0.001093	chloroplast	Plastid	Soluble	0.0168	0.0177	0	0.0042	0	0.0001	0.9609	0	0	0.0002
At3g04870	1	23	0		-	0.999817	0.000342	0.000319	chloroplast	22	-	-	28	VNSSL		0.586261	0.231396	0.063745	chloroplast	Plastid	Membrane	0.0001	0.0004	0	0.4559	0	0.0001	0.5414	0	0.0001	0.0018
At3g06430	0.994	43	0		Y (PEGKRRF,RRTPIKNVKKKLDRRSKA)	0.999251	0.003829	0	chloroplast	34	-	-	35	VRCVL		0.972319	0.004912	0.005361	chloroplast	Mitochondrion	Soluble	0.0302	0.0838	0.0066	0.6128	0.0085	0.0042	0.2233	0.0023	0.0041	0.0241
At3g22690	0.981	41	0		-	0.763741	0.000164	0.396244	chloroplast	72	-	-	43	KNCKT		0.893153	0.022725	0.016767	chloroplast	Plastid	Soluble	0	0	0	0	0	0	0.9999	0	0	0
At3g22960	0.999	51	0		-	0.999795	0.000863	0	chloroplast	71	-	-	49	IRASS		0.981619	0.003467	0.000325	chloroplast	Plastid	Soluble	0	0	0	0	0	0	1	0	0	0
At3g27160	1	42	0		Y (RREVMRTGVIQECKRRRYF,KRRRYFENKQDEKKRRTRD,KQDEKKRRTRDAAKRNKKRRPQA)	0.999898	0.00021	0.000232	chloroplast	49	-	-	50	ESMAV		0.85827	0.05899	5.5e-05	chloroplast	Plastid	Membrane	0.0251	0	0	0.0009	0	0	0.974	0	0	0
At3g53900	0.999	61	0		-	0.999662	0.001071	0	chloroplast	79	-	-	67	TKMAA		0.966274	0.001401	0.001926	chloroplast	Plastid	Soluble	0.0001	0.0017	0	0.0662	0	0	0.9305	0	0	0.0013
At3g55250	1	36	0		-	0.999806	0.000633	0	chloroplast	67	-	-	47	IRAYI		0.862946	0.074805	0.009457	chloroplast	Plastid	Soluble	0	0	0	0.0002	0	0	0.9997	0	0	0
At3g63410	0.999	41	0		-	0.965062	0.053418	0.00072	chloroplast	68	-	-	51	TRCSS		0.975511	0.01866	0.00404	chloroplast	Plastid	Membrane	0	0	0	0.0234	0	0	0.9766	0	0	0
At4g00220	0	0	0		-	0.007517	0.998417	0.000127	mitochondrion	8	-	-				0.000118	1e-06	3e-06	OTHER	Nucleus	Soluble	0.994	0.006	0	0	0	0	0	0	0	0
At4g00600	0.999	51	0		-	0.999048	0.00536	0	chloroplast	59	-	-	50	IRSSS		0.881765	0.000173	0.034313	chloroplast	Plastid	Soluble	0	0.0007	0	0.0095	0	0	0.9896	0	0	0.0001
At4g01800	0.97	72	0		Y (RRNVIYSIYQFQPVRVKKD)	0.996861	0.000512	0.0001	chloroplast	39	-	-	73	VNASL		0.509595	0.014271	0.002988	chloroplast	Plastid	Soluble	0	0	0	0	0	0	1	0	0	0
At4g02770	0.999	41	0		Y (RKEQCLALGTRLRSKYK)	0.999888	0.000184	0.000224	chloroplast	56	-	-	46	IRAEK		0.993834	0.002773	0.000515	chloroplast	Plastid	Soluble	0	0	0	0.0001	0	0	0.9998	0	0	0
At4g03280	0.999	33	0		-	0.236201	0.921562	0.000194	mitochondrion	8	-	-	51	SCQAS		0.668108	0.330795	0.000147	chloroplast	Plastid	Membrane	0	0	0	0.1472	0	0	0.8528	0	0	0
At4g09650	0.992	42	0.849	30	-	0.999823	0.000691	0	chloroplast	47	-	-	48	ARMSA		0.973025	0.025234	0.000391	chloroplast	Plastid	Soluble	0	0	0	0.0002	0	0	0.9998	0	0	0
At4g15560	0.999	55	0		-	0.999909	0.000132	0.000219	chloroplast	58	-	-	60	VCASL		0.945454	0.045667	4.1e-05	chloroplast	Plastid	Soluble	0	0.0001	0	0.0001	0	0	0.9997	0	0	0
At4g18480	1	61	0		-	0.999441	0.000774	0.000962	chloroplast	61	-	-	63	SVMNV		0.999526	0.000205	5e-06	chloroplast	Plastid	Soluble	0	0	0	0	0	0	0.9999	0	0	0
At4g18750	1	35	0		Y (RLRKRIGQRG)	0.999899	0.0002	0.000215	chloroplast	28	-	-	51	SDCVD		0.850277	0.101274	0.014629	chloroplast	Plastid	Soluble	0.0008	0.0005	0	0.0203	0	0.0008	0.9774	0	0	0.0001
At4g27600	1	51	0		-	0.991984	0.003418	0.009222	chloroplast	65	-	-	76	VCRIG		0.931789	0.018368	0.005778	chloroplast	Plastid	Soluble	0	0	0	0	0	0	1	0	0	0
At4g28590	0.999	71	0.727	48	Y (KVPRKSKRGRR)	0.999498	0.001021	0.00027	chloroplast	52	-	-	49	RFAAV		0.87867	0.004608	0.033035	chloroplast	Plastid	Soluble	0.0042	0.0053	0.0007	0.0166	0	0.0004	0.9715	0.0001	0.0001	0.0009
At4g32260	0.998	44	0		Y (KKETQVEVEEKLAEGRKKV)	0.999906	0.000236	0.000128	chloroplast	76	thylakoid	72	74	KFAKL	SMAEA	0.369547	0.629594	2e-06	thylakoid	Plastid	Membrane	0	0	0	0	0	0	1	0	0	0
At4g34740	0.999	66	0		-	0.999925	0.000181	0.000159	chloroplast	64	-	-	74	LLAAD		0.920837	0.061352	3e-06	chloroplast	Plastid	Membrane	0	0	0.0014	0.0007	0	0	0.9978	0	0	0
At4g34830	0.997	71	0		Y (RKRK,RAGKRNSRR)	0.999907	0.000228	0.000134	chloroplast	71	-	-	98	VRASI	AYCQS	0.419966	0.42975	0.00028	thylakoid	Plastid	Soluble	0	0	0	0	0	0	1	0	0	0
At4g36150	0	0	0		Y (REMKRMK,KKQIEVLLGESDWIKRGSR)	0.967023	0.000267	0.001752	chloroplast	18	-	-				0.002757	0.003138	3.2e-05	OTHER	Plastid	Membrane	0	0	0	0.0002	0	0.0002	0.9995	0	0	0
At5g01080	0.669	52	0		Y (KRVK)	0.00015	0.597714	0.006786	mitochondrion	16	-	-				0.010513	0.003966	0.066418	OTHER	Cytoplasm	Soluble	0.1189	0.3081	0.0131	0.0115	0.1033	0.0429	0.0179	0.1619	0.1994	0.0231
At5g02120	0.999	42	0		-	0.999744	0.00015	0.000601	chloroplast	41	-	-	42	VRAAK		0.999408	0.000448	5.5e-05	chloroplast	Endoplasmic reticulum	Membrane	0.0748	0.0232	0.0078	0.1651	0.1033	0.4769	0.0033	0.0591	0.0111	0.0754
At5g05730	1	23	0		Y (KRKL)	0.984939	0.029983	0.000799	chloroplast	59	-	-	55	IKCVS		0.789494	0.003227	0.200028	chloroplast	Plastid	Membrane	0	0	0	0.0578	0	0	0.9421	0	0	0
At5g08610	0	0	0.9	36	Y (RRNVDRDTSRGPRRGRE,KRGKEGEMDRFGSPNRRRT,RKPQSYRTRVSDEFRKSKA,GPRRGREGQSDRFGGAKRGKE)	0.311907	0.977592	0	mitochondrion	64	-	-				0.278548	0.000428	0.081955	OTHER	Plastid	Soluble	0	0	0	0.0001	0	0	0.9998	0	0	0
At5g09790	0.991	52	0		Y (RRPSSESPPPRKMKS,RKRRRSCSLTVKKRRRKLL)	0.254218	0.917953	0.000234	mitochondrion	27	-	-				0.103097	0.000151	2.6e-05	OTHER	Mitochondrion	Soluble	0.1407	0.0064	0.0001	0.4326	0	0.0001	0.4084	0	0	0.0116
At5g15450	0.999	59	0		-	0.999907	0.000194	0.000175	chloroplast	51	-	-	69	VTRCEA		0.998935	0.000143	8e-06	chloroplast	Nucleus	Soluble	0.9999	0.0001	0	0	0	0	0	0	0	0
At5g35220	0.998	45	0		-	0.988708	0	0.031989	chloroplast	22	-	-				0.393883	0.026548	0.134935	OTHER	Plastid	Soluble	0	0	0	0.0123	0	0	0.9877	0	0	0
At5g43750	0.991	41	0		-	0.999303	0	0.000814	chloroplast	48	-	-	50	VSAAG		0.544177	0.019643	0.000292	chloroplast	Plastid	Membrane	0.0011	0	0	0.0075	0.002	0.0094	0.9772	0.0013	0.0012	0.0003
At5g48910	0.854	50	0		Y (RRKR)	0.955648	0.010763	0.00088	chloroplast	32	-	-				0.020217	0.000368	7.6e-05	OTHER	Plastid	Membrane	0.0209	0.0805	0.0172	0.0419	0.0105	0.0199	0.7633	0.0046	0.0315	0.0096
At5g50210	1	41	0		-	0.888481	0.247124	0.00051	chloroplast	67	-	-	71	ISAIA		0.945509	0.050631	0.00011	chloroplast	Plastid	Soluble	0.0001	0.0004	0	0.0005	0	0	0.999	0	0	0
At5g51100	0.999	51	0		Y (RNGKRRL)	0.999147	0.002277	0	chloroplast	36	-	-	45	KVAVS		0.997419	0.001283	4.7e-05	chloroplast	Plastid	Soluble	0	0	0	0	0	0	0.9999	0	0	0
At1g67090	0.998	39	0		-	0.99243	0	0.026414	chloroplast	54	-	-	56	VNCMQ		0.997795	0.000173	0.000438	chloroplast	Plastid	Soluble	0	0.0001	0	0.0001	0	0	0.9997	0	0	0
cTP = chloroplast-targeting peptide
mTP = mitochondria-targeting peptide
tTP = thylakoid-targeting peptide
