# Supplementary material for: Identification of a highly efficient chloroplast-targeting peptide for plastid engineering
Source: PLoS Biol. 2024 Sep 19;22(9):e3002785. doi: 10.1371/journal.pbio.3002785 (PMC11444414; doi:10.1371/journal.pbio.3002785)
Supplement: S19 Data — (XLSX) [file pbio.3002785.s041.xlsx]

## Sheet: Fig S21A-D
Computationally-predicted cTP scores from four different transit peptide prediction softwares and experimentally-determined GFP fluorescence in chloroplasts
Gene locus	Chloroplast GFP	TargetP-2.0	PredSL	Localizer	DeepLoc-1.0
At1g02910	n.d.	0.590019	0.999517	0.997	0.9086
At1g05340	n.d.	1e-06	0.001712	0	0.0002
At1g06680	0.317	0.078418	0.981917	0.999	1
At1g08520	4.526	0.997394	0.999882	1	0.9998
At1g15510	0.887	0.660454	0.999876	0.999	0.9908
At1g15710	0.273	0.975944	0.848991	1	0.8874
At1g21640	0.325	0.812086	0.16749	0.994	0.8139
At1g22700	3.816	0.326817	0.996933	0.953	0.9973
At1g31330	1.171	0.14276	0.999146	1	0.9538
At1g31410	0.069	0.120136	0.999092	0.992	0.9939
At1g32060	n.d.	0.99693	0.999916	0.998	0.9999
At1g32080	8.002	0.924552	0.999855	1	0.9999
At1g44446	2.602	0.943464	0.999627	1	0.9937
At1g51350	0.553	0.000685	0.999912	0.71	0
At1g56190	2.494	0.997668	0.999134	0.995	0.9151
At1g58080	0.235	0.933332	0.997861	0.996	1
At1g58290	2.974	0.927546	0.999718	1	0.9999
At1g63680	3.602	0.931707	0.999851	0.997	0.9999
At1g63970	6.219	0.943464	0.999627	1	0.9937
At1g68450	0.732	0.000112	0.970251	0	0.0001
At1g68590	2.858	0.999746	0.999908	0.992	0.9998
At1g68890	1.71	0.254406	0.998438	1	0.9847
At1g69200	0.269	0.67329	0.561469	0.991	0.9947
At1g71720	n.d.	0.514903	0.999804	0	0.9998
At1g74030	0.808	0.892003	0.999122	0.958	0.9999
At1g74470	n.d.	0.985337	0.999173	0.973	0.9983
At1g74850	0.213	0.875538	0.998411	0.999	0.7595
At1g76490	0.869	0.000463	0.22814	0	0.0042
At1g76620	0.292	0.01653	0.999884	0.717	0.102
At1g78620	0.517	0.981888	0.999856	0.978	1
At1g79730	n.d.	4e-06	0.098003	0	0.0074
At1g79850	0.234	0.999899	0.999258	0.998	0.9636
At1g80380	0.378	0.888628	0.993889	0.998	0.9982
At2g01140	1.786	0.993275	0.873991	0.997	0.9994
At2g15290	1.466	0.989382	0.908971	0.999	0.9993
At2g20890	n.d.	0.999359	0.998901	1	0.9996
At2g20920	4.238	0.898374	0.999836	0	0.9999
At2g21170	2.888	0.99415	0.99992	1	0.9999
At2g23230	0.635	0.715651	0.999649	0.889	0.9995
At2g24090	3.363	0.995906	0.998637	1	0.9298
At2g24120	2.152	0.888113	0.999878	0.999	0.9846
At2g26930	3.025	0.997703	0.999924	1	0.9999
At2g28800	3.305	0.578199	0.999914	0.999	0.974
At2g31890	1.563	0.346224	0.954434	0.896	0.8775
At2g33250	0.43	0.794446	0.84075	0.953	0.97
At2g33800	1.118	0.932976	0.999902	0.998	0.9998
At2g40400	n.d.	0.376099	0.999716	0.999	0.999
At2g43090	3.867	0.979103	0.999476	0.996	0.9999
At2g45770	2.205	0.990208	0.999039	0.994	0.0582
At2g48070	0.473	0.701253	0.036304	0.993	0.9999
At2g48120	0.905	0.867389	0.999613	1	0.9989
At3g01440	1.003	0.097821	0.996153	0.996	1
At3g02780	0.868	0.524094	0.991786	0.737	0.9844
At3g04260	n.d.	0.79671	0.892786	1	0.9609
At3g04870	0.503	0.586261	0.999817	1	0.5414
At3g06430	0.561	0.972319	0.999251	0.994	0.2233
At3g22690	0.685	0.893153	0.763741	0.981	0.9999
At3g22960	4.741	0.981619	0.999795	0.999	1
At3g27160	0.951	0.85827	0.999898	1	0.974
At3g53900	4.206	0.966274	0.999662	0.999	0.9305
At3g55250	0.272	0.862946	0.999806	1	0.9997
At3g63410	0.798	0.975511	0.965062	0.999	0.9766
At4g00220	0.358	0.000118	0.007517	0	0
At4g00600	n.d.	0.881765	0.999048	0.999	0.9896
At4g01800	0.649	0.509595	0.996861	0.97	1
At4g02770	0.508	0.993834	0.999888	0.999	0.9998
At4g03280	1.65	0.668108	0.236201	0.999	0.8528
At4g09650	0.238	0.973025	0.999823	0.992	0.9998
At4g15560	n.d.	0.945454	0.999909	0.999	0.9997
At4g18480	n.d.	0.999526	0.999441	1	0.9999
At4g18750	4.884	0.850277	0.999899	1	0.9774
At4g27600	0.171	0.931789	0.991984	1	1
At4g28590	6.639	0.87867	0.999498	0.999	0.9715
At4g32260	0.847	0.369547	0.999906	0.998	1
At4g34740	3.032	0.920837	0.999925	0.999	0.9978
At4g34830	0.526	0.419966	0.999907	0.997	1
At4g36150	0.828	0.002757	0.967023	0	0.9995
At5g01080	0.569	0.010513	0.00015	0.669	0.0179
At5g02120	2.188	0.999408	0.999744	0.999	0.0033
At5g05730	2.844	0.789494	0.984939	1	0.9421
At5g08610	0.263	0.278548	0.311907	0	0.9998
At5g09790	n.d.	0.103097	0.254218	0.991	0.4084
At5g15450	3.195	0.998935	0.999907	0.999	0
At5g35220	0.634	0.393883	0.988708	0.998	0.9877
At5g43750	1.194	0.544177	0.999303	0.991	0.9772
At5g48910	0.441	0.020217	0.955648	0.854	0.7633
At5g50210	2.251	0.945509	0.888481	1	0.999
At5g51100	1.752	0.997419	0.999147	0.999	0.9999
AtRbcS1A	1.19475	0.997795	0.99243	0.998	0.9997
n.d. ; not detected
