# Supplementary material for: Identification of a highly efficient chloroplast-targeting peptide for plastid engineering
Source: PLoS Biol. 2024 Sep 19;22(9):e3002785. doi: 10.1371/journal.pbio.3002785 (PMC11444414; doi:10.1371/journal.pbio.3002785)
Supplement: S20 Data — (XLSX) [file pbio.3002785.s042.xlsx]

## Sheet: Fig S22C
Computed amino acid composition and distribution of natural amino acids in 89 transit peptides
cTP	Amino acid composition (residues/mole %)
	A	C	D	E	F	G	H	I	K	L	M	N	P	Q	R	S	T	V	W	Y
At1g02910	8.333	0	3.333	0	5	1.667	3.333	1.667	1.667	8.333	1.667	6.667	10	1.667	13.333	18.333	3.333	5	3.333	3.333
At1g05340	11.667	5	3.333	6.667	3.333	8.333	0	3.333	5	11.667	3.333	6.667	6.667	1.667	1.667	3.333	6.667	8.333	1.667	1.667
At1g06680	18.987	2.532	3.797	1.266	1.266	2.532	3.797	2.532	3.797	8.861	1.266	1.266	2.532	6.329	5.063	22.785	1.266	7.595	0	2.532
At1g08520	7.843	5.882	1.961	0	5.882	0	0	1.961	3.922	15.686	3.922	3.922	11.765	0	11.765	13.725	5.882	5.882	0	0
At1g15510	5.556	1.389	0	0	8.333	5.556	4.167	1.389	5.556	9.722	1.389	9.722	2.778	6.944	5.556	22.222	1.389	2.778	1.389	4.167
At1g15710	5.263	0	2.632	0	5.263	0	2.632	10.526	2.632	15.789	2.632	5.263	18.421	0	13.158	13.158	2.632	0	0	0
At1g21640	3.125	4.688	3.125	0	12.5	6.25	1.562	7.812	1.562	10.938	3.125	1.562	7.812	1.562	17.188	10.938	1.562	4.688	0	0
At1g22700	9.709	0	0.971	2.913	3.883	4.854	5.825	6.796	4.854	15.534	2.913	1.942	6.796	4.854	3.883	16.505	2.913	2.913	0	1.942
At1g31330	13.043	1.449	4.348	0	2.899	0	0	4.348	5.797	10.145	4.348	4.348	8.696	2.899	2.899	23.188	4.348	7.246	0	0
At1g31410	11.594	2.899	2.899	2.899	4.348	10.145	1.449	10.145	1.449	5.797	1.449	1.449	4.348	0	13.043	13.043	4.348	7.246	0	1.449
At1g32060	6.25	2.083	0	0	6.25	0	2.083	4.167	2.083	8.333	2.083	6.25	2.083	10.417	8.333	16.667	14.583	4.167	0	4.167
At1g32080	7.692	1.282	2.564	2.564	6.41	6.41	0	3.846	10.256	11.538	5.128	6.41	5.128	5.128	7.692	14.103	2.564	1.282	0	0
At1g44446	10	0	0	2.5	12.5	5	0	2.5	10	7.5	2.5	2.5	5	0	7.5	20	2.5	10	0	0
At1g51350	6.667	0	3.333	3.333	3.333	3.333	0	3.333	10	10	1.667	6.667	3.333	3.333	6.667	21.667	8.333	5	0	0
At1g56190	17.105	0	1.316	0	3.947	9.211	3.947	5.263	5.263	2.632	2.632	0	1.316	0	9.211	18.421	7.895	11.842	0	0
At1g58080	1.961	3.922	0	0	3.922	0	0	3.922	0	13.725	1.961	1.961	15.686	3.922	7.843	23.529	7.843	7.843	0	1.961
At1g58290	4.762	3.175	0	3.175	1.587	6.349	3.175	1.587	4.762	14.286	1.587	7.937	6.349	3.175	7.937	17.46	4.762	7.937	0	0
At1g63680	6.977	0	0	0	11.628	4.651	2.326	0	2.326	13.953	2.326	2.326	9.302	0	4.651	16.279	13.953	6.977	0	2.326
At1g63970	9.091	1.818	0	0	3.636	1.818	1.818	3.636	9.091	14.545	1.818	0	7.273	3.636	3.636	25.455	7.273	3.636	1.818	0
At1g68450	6.667	3.333	0	5	0	5	6.667	10	10	3.333	1.667	3.333	10	0	8.333	15	6.667	3.333	0	1.667
At1g68590	7.843	1.961	0	0	3.922	0	3.922	9.804	7.843	9.804	5.882	0	7.843	3.922	1.961	21.569	11.765	1.961	0	0
At1g68890	1.667	0	1.667	5	8.333	3.333	1.667	6.667	1.667	10	1.667	3.333	8.333	3.333	16.667	18.333	0	6.667	0	1.667
At1g69200	8	4	2	2	14	8	2	0	4	8	6	4	4	6	8	12	2	4	2	0
At1g71720	6.41	6.41	2.564	3.846	10.256	5.128	1.282	6.41	3.846	7.692	1.282	0	3.846	3.846	10.256	16.667	3.846	5.128	0	1.282
At1g74030	4.545	4.545	0	4.545	4.545	4.545	4.545	0	2.273	11.364	2.273	0	6.818	4.545	13.636	18.182	4.545	6.818	0	2.273
At1g74470	6.522	0	0	2.174	4.348	2.174	2.174	0	2.174	10.87	2.174	2.174	4.348	6.522	10.87	17.391	17.391	8.696	0	0
At1g74850	5.455	1.818	1.818	0	9.091	9.091	3.636	7.273	7.273	9.091	1.818	12.727	5.455	1.818	9.091	12.727	1.818	0	0	0
At1g76490	5	1	6	1	3	2	3	2	6	8	2	5	15	4	10	13	8	2	1	3
At1g76620	5	1.667	3.333	1.667	3.333	0	0	1.667	1.667	5	6.667	3.333	6.667	1.667	5	43.333	3.333	3.333	0	3.333
At1g78620	13.433	0	1.493	1.493	7.463	7.463	0	1.493	1.493	11.94	2.985	4.478	5.97	0	10.448	23.881	4.478	0	0	1.493
At1g79730	5	0	2	1	1	3	5	0	1	5	1	3	46	9	2	7	0	2	0	7
At1g79850	8.197	1.639	0	0	3.279	3.279	3.279	3.279	4.918	11.475	6.557	3.279	9.836	3.279	4.918	18.033	8.197	6.557	0	0
At1g80380	4.706	4.706	2.353	0	5.882	2.353	4.706	8.235	3.529	4.706	1.176	8.235	8.235	1.176	5.882	23.529	2.353	3.529	0	4.706
At2g01140	16.279	0	0	0	6.977	4.651	2.326	4.651	2.326	2.326	2.326	2.326	11.628	2.326	6.977	23.256	4.651	4.651	2.326	0
At2g15290	5.435	0	0	0	6.522	5.435	2.174	2.174	4.348	11.957	1.087	2.174	13.043	5.435	2.174	22.826	6.522	5.435	0	3.261
At2g20890	11.864	3.39	1.695	0	5.085	1.695	1.695	8.475	5.085	10.169	3.39	5.085	3.39	1.695	6.78	25.424	5.085	0	0	0
At2g20920	16.129	1.613	1.613	0	1.613	0	1.613	1.613	3.226	14.516	1.613	1.613	12.903	3.226	12.903	14.516	6.452	1.613	1.613	1.613
At2g21170	12.903	0	1.613	0	4.839	4.839	4.839	1.613	1.613	6.452	3.226	1.613	6.452	1.613	9.677	25.806	4.839	8.065	0	0
At2g23230	2.222	2.222	0	0	8.889	4.444	0	0	13.333	11.111	2.222	2.222	11.111	2.222	4.444	11.111	11.111	11.111	0	2.222
At2g24090	8.219	1.37	0	0	5.479	1.37	6.849	2.74	5.479	10.959	2.74	2.74	5.479	1.37	4.11	27.397	4.11	9.589	0	0
At2g24120	12.281	0	0	1.754	7.018	0	5.263	1.754	3.509	12.281	1.754	1.754	12.281	3.509	5.263	21.053	7.018	1.754	1.754	0
At2g26930	6.818	0	0	0	11.364	0	2.273	2.273	6.818	11.364	2.273	0	9.091	0	4.545	31.818	9.091	2.273	0	0
At2g28800	3.448	0	0	0	8.621	10.345	1.724	1.724	3.448	10.345	1.724	5.172	6.897	1.724	6.897	20.69	8.621	6.897	0	1.724
At2g31890	3.333	5	0	3.333	6.667	3.333	6.667	5	3.333	10	1.667	8.333	8.333	1.667	11.667	11.667	1.667	6.667	0	1.667
At2g33250	10	4.286	1.429	0	5.714	1.429	2.857	4.286	2.857	10	1.429	4.286	5.714	2.857	12.857	18.571	2.857	2.857	1.429	4.286
At2g33800	7.692	0	0	0	5.769	0	1.923	3.846	3.846	15.385	1.923	1.923	0	0	5.769	38.462	9.615	3.846	0	0
At2g40400	12.632	1.053	0	1.053	5.263	3.158	2.105	5.263	4.211	11.579	1.053	8.421	7.368	4.211	4.211	17.895	5.263	5.263	0	0
At2g43090	14.516	0	0	1.613	9.677	0	0	0	3.226	8.065	1.613	6.452	8.065	1.613	8.065	24.194	8.065	4.839	0	0
At2g45770	9.302	2.326	0	4.651	11.628	6.977	2.326	4.651	0	9.302	4.651	0	6.977	0	16.279	16.279	4.651	0	0	0
At2g48070	5.714	2.857	0	0	8.571	5.714	5.714	5.714	0	5.714	2.857	0	0	0	14.286	22.857	11.429	2.857	2.857	2.857
At2g48120	11.364	4.545	0	2.273	4.545	2.273	0	4.545	6.818	11.364	2.273	0	4.545	0	9.091	18.182	13.636	4.545	0	0
At3g01440	5.263	1.316	3.947	6.579	5.263	7.895	1.316	5.263	3.947	11.842	2.632	5.263	5.263	3.947	6.579	10.526	9.211	3.947	0	0
At3g02780	9.259	0	1.852	0	11.111	1.852	1.852	3.704	1.852	14.815	3.704	3.704	7.407	0	11.111	24.074	3.704	0	0	0
At3g04260	6.25	3.125	0	0	6.25	3.125	3.125	15.625	0	9.375	3.125	6.25	15.625	0	9.375	18.75	0	0	0	0
At3g04870	10.345	0	0	0	6.897	3.448	0	0	3.448	10.345	3.448	3.448	6.897	0	6.897	24.138	3.448	13.793	0	3.448
At3g06430	2.778	5.556	2.778	2.778	5.556	5.556	2.778	5.556	2.778	8.333	5.556	0	2.778	0	16.667	22.222	0	8.333	0	0
At3g22690	6.818	4.545	0	0	0	2.273	2.273	0	11.364	15.909	6.818	6.818	6.818	2.273	0	11.364	18.182	4.545	0	0
At3g22960	2	0	0	0	8	0	8	8	2	10	2	2	10	6	8	22	10	0	0	2
At3g27160	7.843	0	1.961	1.961	7.843	0	0	7.843	3.922	7.843	3.922	3.922	13.725	3.922	5.882	17.647	9.804	1.961	0	0
At3g53900	11.765	4.412	1.471	0	5.882	2.941	0	4.412	1.471	8.824	2.941	7.353	5.882	4.412	11.765	22.059	4.412	0	0	0
At3g55250	4.167	0	2.083	0	8.333	4.167	6.25	8.333	2.083	8.333	2.083	2.083	6.25	2.083	8.333	18.75	8.333	6.25	0	2.083
At3g63410	7.692	1.923	0	0	1.923	7.692	1.923	3.846	1.923	13.462	3.846	3.846	9.615	0	9.615	17.308	11.538	3.846	0	0
At4g00220	13.333	6.667	1.667	1.667	8.333	16.667	3.333	1.667	5	1.667	1.667	3.333	5	1.667	3.333	16.667	0	6.667	0	1.667
At4g00600	1.961	3.922	1.961	0	5.882	1.961	1.961	3.922	0	9.804	1.961	3.922	3.922	1.961	11.765	23.529	13.725	3.922	1.961	1.961
At4g01800	4.054	4.054	2.703	0	4.054	6.757	1.351	5.405	4.054	10.811	1.351	4.054	4.054	4.054	6.757	21.622	5.405	6.757	1.351	1.351
At4g02770	17.021	0	0	2.128	8.511	4.255	4.255	6.383	10.638	4.255	2.128	2.128	2.128	2.128	4.255	10.638	17.021	2.128	0	0
At4g03280	9.615	1.923	0	1.923	1.923	5.769	1.923	3.846	7.692	9.615	9.615	1.923	3.846	5.769	5.769	21.154	3.846	3.846	0	0
At4g09650	12.245	0	0	0	6.122	6.122	0	6.122	4.082	12.245	4.082	6.122	8.163	8.163	8.163	14.286	4.082	0	0	0
At4g15560	8.197	4.918	3.279	0	3.279	3.279	1.639	3.279	6.557	9.836	1.639	6.557	6.557	0	4.918	24.59	6.557	3.279	0	1.639
At4g18480	6.25	1.562	0	0	3.125	6.25	1.562	6.25	7.812	7.812	3.125	4.688	9.375	1.562	6.25	25	1.562	4.688	1.562	1.562
At4g18750	3.846	3.846	3.846	1.923	7.692	1.923	1.923	3.846	3.846	7.692	3.846	5.769	1.923	3.846	9.615	17.308	3.846	11.538	0	1.923
At4g27600	10.39	1.299	0	1.299	6.494	5.195	1.299	5.195	1.299	12.987	2.597	5.195	3.896	1.299	7.792	19.481	9.091	2.597	0	2.597
At4g28590	10	2	2	0	12	2	2	2	2	8	6	2	6	0	8	22	4	10	0	0
At4g32260	17.333	0	1.333	1.333	2.667	0	0	6.667	8	12	4	4	9.333	5.333	2.667	20	4	1.333	0	0
At4g34740	8	0	1.333	0	5.333	0	1.333	2.667	4	13.333	1.333	14.667	12	0	4	28	2.667	1.333	0	0
At4g34830	8.081	3.03	2.02	1.01	4.04	3.03	2.02	7.071	2.02	10.101	1.01	1.01	5.051	1.01	12.121	17.172	10.101	7.071	0	3.03
At4g36150	1.667	0	6.667	3.333	6.667	6.667	3.333	3.333	5	8.333	1.667	6.667	3.333	6.667	10	15	1.667	8.333	0	1.667
At5g01080	1.667	1.667	1.667	5	6.667	3.333	1.667	8.333	6.667	10	3.333	5	10	1.667	6.667	11.667	5	3.333	1.667	5
At5g02120	4.651	4.651	0	0	6.977	2.326	6.977	0	4.651	11.628	2.326	4.651	6.977	6.977	9.302	18.605	4.651	4.651	0	0
At5g05730	8.929	1.786	0	0	3.571	3.571	0	1.786	1.786	7.143	5.357	1.786	3.571	1.786	8.929	28.571	7.143	8.929	0	5.357
At5g08610	5	1.667	0	0	10	6.667	1.667	5	5	11.667	3.333	3.333	6.667	0	8.333	16.667	5	6.667	0	3.333
At5g09790	13.333	1.667	3.333	13.333	0	0	0	1.667	6.667	0	6.667	1.667	13.333	1.667	10	16.667	3.333	5	1.667	0
At5g15450	14.286	1.429	1.429	2.857	7.143	2.857	2.857	1.429	5.714	7.143	1.429	0	5.714	2.857	10	12.857	11.429	7.143	0	1.429
At5g35220	8.333	3.333	3.333	5	8.333	3.333	3.333	6.667	6.667	6.667	1.667	5	1.667	1.667	10	8.333	11.667	3.333	1.667	0
At5g43750	9.804	1.961	3.922	0	1.961	7.843	0	5.882	13.725	7.843	1.961	1.961	3.922	1.961	5.882	11.765	5.882	13.725	0	0
At5g48910	10	1.667	3.333	1.667	5	5	3.333	6.667	1.667	6.667	3.333	6.667	10	6.667	5	15	6.667	1.667	0	0
At5g50210	8.333	1.389	1.389	0	5.556	1.389	1.389	5.556	1.389	12.5	1.389	6.944	8.333	2.778	8.333	22.222	6.944	2.778	0	1.389
At5g51100	6.522	0	0	0	0	6.522	0	0	6.522	13.043	6.522	6.522	8.696	4.348	10.87	10.87	6.522	8.696	2.174	2.174
AtRbcS1A	12.658	1.266	3.797	1.266	3.797	5.063	0	3.797	6.329	6.329	6.329	6.329	7.595	2.532	2.532	13.924	8.861	5.063	1.266	1.266
