# Supplementary material for: Identification of a highly efficient chloroplast-targeting peptide for plastid engineering
Source: PLoS Biol. 2024 Sep 19;22(9):e3002785. doi: 10.1371/journal.pbio.3002785 (PMC11444414; doi:10.1371/journal.pbio.3002785)
Supplement: S21 Data — (XLSX) [file pbio.3002785.s043.xlsx]

## Sheet: Cloning primers 1
Primers for cloning cTP-coding sequences from Arabidopsis cDNA
Oligoname	Sequence (5' ---> 3')
AT1G02910_F	ATCTAGAATGGCTGTGGCTACAGCTCC
AT1G02910_R	AGGATCCCGACGGAGAAGAAGAAGAGGAAGC
AT1G05820_F	ATCTAGAATGTCTTTACCTCCGTTTACTTGCC
AT1G05820_R	AGGATCCAGTCTCACCGTTTTCTCCGTTG
AT1G06680_F	ATCTAGAATGGCGTACAGTGCGTGTTTC
AT1G06680_R	AGGATCCGTAGGCGGCATCAGCAGGAG
AT1G08520_F	ATCTAGAATGGCGATGACTCCGGTCG
AT1G08520_R	AGGATCCGGAGGCACGTACAGTGAAGCG
AT1G15510_F	ATCTAGAATGGCGTCTTCTGCTCAAAGTCC
AT1G15510_R	AGGATCCATTCGCGCAGAGTCCATGTAAC
AT1G15710_F	ATCTAGAATGCTACTCCATTTCTCTCCGGC
AT1G15710_R	AGGATCCGTCGATTGCTCGAATTCGAAGAG
AT1G21640_F	ATCTAGAATGTTCCTATGCTTTTGCCCTTGC
AT1G21640_R	AGGATCCGAGCTGCGCTCTGATCACAAATC
AT1G22700_F	ATCTAGAATGTTCGAATCGAACATGGTTCTTC
AT1G22700_R	AGGATCCTTCTGCTGCTGCTGCCAACTG
AT1G31330_F	ATCTAGAATGTCGCTCACTATCCCGGC
AT1G31330_R	AGGATCCGATATCAGCGACAGCTGGCATAG
AT1G31410_F	ATCTAGAATGGCTACGGCGGCGATTATTTC
AT1G31410_R	AGGATCCTATTCGAGCGGAGGCCGGAGAAC
AT1G32060_F	ATCTAGAATGGCTGTCTCAACTATCTACTCAACAC
AT1G32060_R	AGGATCCTTGTGCGCAAGTGATGAGTGTG
AT1G32080_F	ATCTAGAATGGCTACTCTTTTAGCCACTCC
AT1G32080_R	AGGATCCCATAGCTTGGACTGAGAGTTTTCTC
AT1G44446_F	ATCTAGAATGAACGCCGCCGTGTTTAG
AT1G44446_R	AGGATCCCACAGCAAATACCCTAAATTCTCCTTTC
AT1G51350_F	ATCTAGAATGCCTACCACCACCACCTC
AT1G51350_R	AGGATCCGAGTTTGAGAAAAGAGAGCTTTTTTGTACG
AT1G56190_F	ATCTAGAATGGCTTCCACCGCCGC
AT1G56190_R	AGGATCCCTTCGCCATCGTAATCACTCCCC
AT1G58080_F	ATCTAGAATGTCTCTCCTTCTCCCTACGAATTTAC
AT1G58080_R	AGGATCCGGAGACACAAGAAGTAACCAATCTGAG
AT1G58290_F	ATCTAGAATGGCGGTTTCAAGTGCTTTCG
AT1G58290_R	TGGATCCAATCACAACAATACTGCTTCTTTCCTTTG
AT1G63680_F	ATCTAGAATGGCGTTCACCTTTCTCTCTCC
AT1G63680_R	AGGATCCTCCCGCCGCAACCGTGAG
AT1G63970_F	ATCTAGAATGGCTACTTCTTCTACTCAGCTTCTAC
AT1G63970_R	AGGATCCAGAAGCAGCTGAAACCGAGGC
AT1G68450_F	ATCTAGAATGATTCCAACAAGATGCAATGAGATC
AT1G68450_R	AGGATCCTTCGGCACGCGTGTGGATC
AT1G68590_F	ATCTAGAATGATGTCATCAATGGCACTCTCTTC
AT1G68590_R	AGGATCCAGCTGCTAGAGTTATGATTTTCCG
AT1G68890_F	ATCTAGAATGCGATCTTCGTTTCTAGTCTCG
AT1G68890_R	AGGATCCATCGAATTGAACTCCTTGAGCGAC
AT1G69200_F	ATCTAGAATGGCGTCTCTCTCCTTCACC
AT1G69200_R	TGGATCCAACCAAAAATTCAGAAATTTCTTCTAATGGTTC
AT1G71720_F	ATCTAGAATGCAAACGCTTCTCTGTCAGC
AT1G71720_R	AGGATCCTCGTGAGCAAAATCTAATCCCATAAGC
AT1G74030_F	ATCTAGAATGGCTTTGACTACAAAACCTCACC
AT1G74030_R	AGGATCCCACCGAGCATTGGACACCG
AT1G74470_F	ATCTAGAATGGCGACGACGGTTACAC
AT1G74470_R	AGGATCCTCTGGCTGCGGTTACTCGG
AT1G74850_F	ATCTAGAATGAACCTAGCAATTCCAAATCCCAAC
AT1G74850_R	AGGATCCAGTCTTTGCTTTGATTTTACCGGAG
AT1G76490_F	ATCTAGAATGAAGAAAAAGCAAGCTGGTCCC
AT1G76490_R	AGGATCCCGCGTCGGATGCTTTCGGTG
AT1G76620_F	ATCTAGAATGATGGCTCTGATGAATTGTGC
AT1G76620_R	AGGATCCTGGTAAAATAGATTTTCTGTCGGAAGAG
AT1G78620_F	ATCTAGAATGGCAACGATTTCGTCAACTCTAC
AT1G78620_R	AGGATCCCGATGCAGCCGCCGC
AT1G79730_F	ATCTAGAATGGCGTCGTACCGGCCG
AT1G79730_R	AGGATCCCCCTTTCTCGTGGTCATTGGGAC
AT1G79850_F	ATCTAGAATGATAACGTCGTCCCTAACCTCATC
AT1G79850_R	AGGATCCGGTTGCGCACACCACGC
AT1G80380_F	ATCTAGAATGGCGGTCGCAATATCTGG
AT1G80380_R	AGGATCCGCAGCCACACGCAGC
AT2G01140_F	ATCTAGAATGGCGTCTGCTAGCTTCG
AT2G01140_R	AGGATCCAGCACCGGCGCGGATC
AT2G15290_F	ATCTAGAATGCAATCACTACTCTTGCCGC
AT2G15290_R	AGGATCCAACGGAAGACGGAGAAGTCGG
AT2G20890_F	ATCTAGAATGGCTGCAACTGCAATCTCTTC
AT2G20890_R	TGGATCCCATCAAATGCTGCTGGACAATGAGC
AT2G20920_F	ATCTAGAATGGCAACCGCAGCTCTC
AT2G20920_R	AGGATCCAGAACTAGCTCTAGGCGGAGC
AT2G21170_F	ATCTAGAATGGCAGCTACCTCTCTCACTG
AT2G21170_R	AGGATCCTCCAGCCATGGCAACAACAC
AT2G23230_F	ATCTAGAATGAAAACCTTGACATTTTTTGGACC
AT2G23230_R	AGGATCCCTTCACACATACCGGCTTTGTAGG
AT2G24090_F	ATCTAGAATGGCTTCTCTCTCAATGGCTTC
AT2G24090_R	AGGATCCCTTATGAGCGAAAACGGTAAAAGAATG
AT2G24120_F	ATCTAGAATGGCTTCCGCTGCGG
AT2G24120_R	AGGATCCAGAAGAAGCTGAAATCGGAAGTGAG
AT2G26930_F	ATCTAGAATGGCAACGGCTTCTCCTCC
AT2G26930_R	AGGATCCTCTGGAAGCTTTGACGGAAAAGC
AT2G28800_F	ATCTAGAATGGCGAGAGTTCTAGTCTCGTC
AT2G28800_R	AGGATCCTAAGCTGAATCGTACGGTGGTTG
AT2G31890_F	ATCTAGAATGGAGTGTGTAGTTCCATTCCGG
AT2G31890_R	AGGATCCCCTCTGTGCTAGAGGACCAAC
AT2G33250_F	ATCTAGAATGGCGGATAGAGGAGCTCTTTC
AT2G33250_R	AGGATCCAGCGGCGGCGCATATTTTATAG
AT2G33800_F	ATCTAGAATGGCGACAGCATCAGCTCTC
AT2G33800_R	TGGATCCAGCGATCTCTTCCTCTGTCTCGTC
AT2G40400_F	ATCTAGAATGAAGCCCACGACCAATGG
AT2G40400_R	AGGATCCAGTCTCAGCAGAGGCAGC
AT2G43090_F	ATCTAGAATGGCGGCTTCTCTGCAATC
AT2G43090_R	AGGATCCGGCGGCGGAGCGAGTG
AT2G45770_F	ATCTAGAATGGCAACTTCTTCTGCTCACC
AT2G45770_R	AGGATCCGGCCGAGCACCGGAAC
AT2G48070_F	ATCTAGAATGAGTTGGTCTCTCTGCAGC
AT2G48070_R	AGGATCCAGAGGTGGCGAAAATACGG
AT2G48120_F	ATCTAGAATGGCGGCGACGTCGC
AT2G48120_R	AGGATCCTCCCGAGCATCTTCTTCGG
AT3G01440_F	ATCTAGAATGGCTCACTTCATAGACCTCAAC
AT3G01440_R	TGGATCCTCCCGTCTTCTCATTCACGATATTGTTG
AT3G02780_F	ATCTAGAATGTCTGCTTCTTCTTTATTTAATCTCCC
AT3G02780_R	AGGATCCATCTGTCATAGCGGTACCAGAG
AT3G04260_F	ATCTAGAATGTCACTCTTGTTCCTCAATCCTCC
AT3G04260_R	AGGATCCAATTGAGCATCGAATGGAGGATATTC
AT3G04870_F	ATCTAGAATGGCTTCTTCAGTCGTCTTCG
AT3G04870_R	AGGATCCGAGTGAAGAATTAACATAGAATCTCCGAGAC
AT3G06430_F	ATCTAGAATGGCGTCAATGTCTCTCTCC
AT3G06430_R	AGGATCCCAAAACGCATCTAACGATGCCC
AT3G22690_F	ATCTAGAATGGCGATGTTGGGTAATGTTCTTC
AT3G22690_R	AGGATCCGGTTTTGCAATTCTTTAACGACGATGG
AT3G22960_F	ATCTAGAATGTCTCAGTCTATTCAATTCTCCACTCC
AT3G22960_R	TGGATCCAACCTCAATCCCAGACGTATCAGTC
AT3G27160_F	ATCTAGAATGGCGGCTTCGTTCTCACTC
AT3G27160_R	AGGATCCGACCGCCATTGATTCGATAGCG
AT3G53900_F	ATCTAGAATGGCGTGCTCAATTGGTAACG
AT3G53900_R	AGGATCCCGCAGCCATTTTTGTTCTAGCTC
AT3G55250_F	ATCTAGAATGGTGGTTGTCACTCACATCTC
AT3G55250_R	AGGATCCTATGTAAGCTCGAATTGACAAAGCGAAAC
AT3G63410_F	ATCTAGAATGGCCTCTTTGATGCTCAACG
AT3G63410_R	TGGATCCGTCGTCTCTCATATCCTCGGTCC
AT4G00220_F	ATCTAGAATGAGCAGTAGCGGAAACCC
AT4G00220_R	AGGATCCGGAGACGTTGCTCGCTCC
AT4G00600_F	ATCTAGAATGTTTACTGATTGCTCCTCCTCCAC
AT4G00600_R	AGGATCCAGAAGAGGAGCGAATGGAGAG
AT4G01800_F	ATCTAGAATGGTGTCTCCACTCTGCGAC
AT4G01800_R	AGGATCCTAGTGAAGCATTCACACTCGTGC
AT4G02770_F	ATCTAGAATGGCAACTCAAGCCGCC
AT4G02770_R	AGGATCCTTTCTCGGCGCGGATTGC
AT4G03280_F	ATCTAGAATGGCGTCCTCATCCCTTTCC
AT4G03280_R	ATCTAGACGACGCTTGACAAGAAATTCTCAATC
AT4G09650_F	ATCTAGAATGGCGTCTCTTCAACAAACTCTATTC
AT4G09650_R	ATCTAGAGGCTGACATTCTTGCTCCGG
AT4G15560_F	ATCTAGAATGGCTTCTTCTGCATTTGCTTTTC
AT4G15560_R	AGGATCCAAGTGAAGCACACACTTTTGCTC
AT4G18480_F	ATCTAGAATGGCGTCTCTTCTTGGAACATC
AT4G18480_R	AGGATCCTACATTCATAACCGAAACATGGTAACGAG
AT4G18750_F	ATCTAGAATGGCGATGTTGGTGACG
AT4G18750_R	AGGATCCATCAACACAATCTGATACTGTTCTCAACG
AT4G27600_F	ATCTAGAATGGCGTTCTCCCTCCTCTC
AT4G27600_R	AGGATCCACCAATCCTACAAACCAATTGCCTATTC
AT4G28590_F	ATCTAGAATGAGTTTCTTCGCTGTTGCTTGC
AT4G28590_R	AGGATCCAACAGCGGCGAAGCGTTTC
AT4G32260_F	ATCTAGAATGGCTGCTAATTCGATAATGGCTTC
AT4G32260_R	AGGATCCCGCCTCCGCCATCGAC
AT4G34740_F	ATCTAGAATGGCGGCCACCTCTAGCATC
AT4G34740_R	TGGATCCTCGTGAAGCTTCTGAGTCACCGTAG
AT4G34830_F	ATCTAGAATGGAGGTTACCTCCACCACC
AT4G34830_R	TGGATCCAGTACTTTGGCAATAAGCGAAAGC
AT4G36150_F	ATCTAGAATGGTGGATTATTCTTCTTCTTCTTCTTCATCC
AT4G36150_R	AGGATCCATCTCTACCTTTGGTTTCGTTTCTGTC
AT5G01080_F	ATCTAGAATGTTGCTTTGTTGGTACAATTATATCTCGAG
AT5G01080_R	AGGATCCAACGAGCTCGATAATCAAAGGAAGC
AT5G02120_F	ATCTAGAATGAGCTCGTCGCCGTTATCTTC
AT5G02120_R	AGGATCCTTTTGCGGCTCTGACAACGAAAG
AT5G05730_F	ATCTAGAATGTCTTCCTCTATGAACGTAGCGAC
AT5G05730_R	AGGATCCAGAGACGCATTTAATCGAACGGAAAG
AT5G08610_F	ATCTAGAATGTCCTCGAAGTTCCCTCTCG
AT5G08610_R	TGGATCCCCTCAAATCGCTCACCCAATCAC
AT5G09790_F	ATCTAGAATGGCCACATGGAACGCATC
AT5G09790_R	AGGATCCGTCTTCGTCTTCTTCTTCTTCTTGTTCAAC
AT5G15450_F	ATCTAGAATGGCGACGGCTACGAC
AT5G15450_R	AGGATCCAGCTTCACATCGGACAACGAAC
AT5G35220_F	ATCTAGAATGGGGACTCTCACCAGCG
AT5G35220_R	AGGATCCTTCGTCATTGCCTAAACACTTTGCAATC
AT5G43750_F	ATCTAGAATGGCAACGGTCACGATTCTC
AT5G43750_R	AGGATCCTCCAGCCGCTGAGACCAG
AT5G48910_F	ATCTAGAATGAACCCAACACAGACACTTTTCTC
AT5G48910_R	AGGATCCCTCTGCGGCGGCGAGAG
AT5G50210_F	ATCTAGAATGGCGTTAGCTCTCTCCGTC
AT5G50210_R	AGGATCCAGCAATAGCTGAGATTGAGAAAGGTG
AT5G51100_F	ATCTAGAATGATGAATGTTGCAGTGACAGCC
AT5G51100_R	AGGATCCGGAAACAGCCACCTTTGTCCC
ATRbcS1A_F	ATCTAGAATGGCTTCCTCTATGCTCTCTTC
ATRbcS1A_R	AGGATCCGGAATCGGTAAGGTCAGG
GFP(S65T)_F	AGGATCCATGGTGAGCAAGGGCGAGG
GFP(S65T)_R	AGAGCTCCTACTTGTACAGCTCGTCCATGCC
