# Supplementary material for: Identification of a highly efficient chloroplast-targeting peptide for plastid engineering
Source: PLoS Biol. 2024 Sep 19;22(9):e3002785. doi: 10.1371/journal.pbio.3002785 (PMC11444414; doi:10.1371/journal.pbio.3002785)
Supplement: S22 Data — (XLSX) [file pbio.3002785.s044.xlsx]

## Sheet: Cloning and qPCR primers 2
Primers for cloning the coding sequences of chloroplast-targeting proteins and qRT–PCR analysis of transcript levels
Oligoname	Sequence (5' ---> 3')	Gene
AtGGPPS2_F	AGGATCCATGGCTTCAGTGACTCTAGGTTC	AtGGPPS2
AtGGPPS2_R	AGAGCTCTCAGTTCTGTCTATAGGCAATGTAATTAG
AtPSY1_F	AGGATCCATGTCTTCTTCTGTAGCAGTGTTATG	AtPSY1
AtPSY1_R	AGAGCTCTCATATCGATAGTCTTGAACTTGAAGTC
NtHCF152_F	AGGATCCATGACAACTCTACTACCCCCCAC	NtHCF152
NtHCF152_R	AGAGCTCTTACTCAGATGCATATTCTTCGTC
AtGGPPS2dN_F	AGGATCCGTTACAAAAGAAGACAATCTACGCC	AtGGPPS2_ΔcTP
AtPSY1dN_F	AGGATCCGTAGCAAGTCCTTCTGGAGAGATAG	AtPSY1_ΔcTP
NtHCF152dN_F	AGGATCCGATAATACCCTTTTGACCCTTTTGC	NtHCF152_ΔcTP
AtPSYCTP_F	ATCTAGAATGTCTTCTTCTGTAGCAGTGTTATGGG	AtPSY1 cTP
AtPSYCTP_R	AGGATCCTAAGCTTGAAGACACAACACCAATTC
NtHCFCTP_F	ATCTAGAATGACAACTCTACTACCCCCCACC	NtHCF152 cTP
NtHCFCTP_R	AGGATCCAGGAGAAGCTAAAAATGAGTTCTTGGAAG
AtGGPPSCTP_F	ATCTAGAATGGCTTCAGTGACTCTAGGTTCATG	AtGGPPS2 cTP
AtGGPPSCTP_R	AGGATCCAACGGAAGAAGAAACGATTGAAGAAG
GGPFLAG_SacI_R	AGAGCTCTCATCCACCGGACTTATCGTCGTCATCCTTGTAATCGGAACCTCCCATATGGTTCTGTCTATAGGCAATGTAATTAGC	GGPPS2-FLAG
QpetD_F2	GGGGGTTCTTTTAATGGTTTCAGTACC	petD
QpetD_R2	CAACCAAAGGGCGACTGCG
QpsbB_F	CCTTGGTATCGTGTTCATACCGTTG	psbB
QpsbB_R	CAGGATCAGAAGGATCAAAAACCGC
QpsbT_F	ATGGAAGCATTGGTTTATACATTCCTC	psbT
QpsbT_R	CTTTTTAGTTGGAACTTTAGGCGGTTC
QpetB_F	GTAAATACGTTCCTCCCCACGTC	petB
QpetB_R	CGGATTAACCAACCAAAGTTGGC
QpsbH_F	CCAAGACGAACTGCGGTAGGAG	psbH
QpsbH_R	TCATTGAAATTCCATCCAATAAAACGGAAG
QpsbN_F	ATGGAAACAGCAACCCTAGTCG	psbN
QpsbN_R	GTCTCCATGTTCCTCGAATGG
QNtHCF152_F	CCACCGTCTTGATGCTAATTCCC	NtHCF152
QNtHCF152_R	CCATTGGACTATCATCACCTAAAGAAGC
QGGPPS2_F	GTATGGATAACGACGATCTCCGC	AtGGPPS2
QGGPPS2_R	GCTCGAACCACTCTCACCGG
QPSY1_F	ATGCTGCTCTCGCTGATACAG	AtPSY1
QPSY1_R	ACGGTTCCAGCGACGTAGTAG
QNtACT4_F	TGTGATGGTGGGTATGGGTC	NtACT4/SlACT1
QNtACT4_R	GAGGCGCTTCAGTAAGGAGG
