# Supplementary material for: Identification of a highly efficient chloroplast-targeting peptide for plastid engineering
Source: PLoS Biol. 2024 Sep 19;22(9):e3002785. doi: 10.1371/journal.pbio.3002785 (PMC11444414; doi:10.1371/journal.pbio.3002785)
Supplement: S23 Data — (XLSX) [file pbio.3002785.s045.xlsx]

## Sheet: Cloning primers 3
Primers for constructing expression vectors for recombinant protein expression in E. coli
Oligoname	Sequence (5' ---> 3')	Gene
AtRbcS1A_NdeI_F	ACATATGATGGCTTCCTCTATGCTCTCTTC	AtRbcS1A cTP
AtRbcS1A_BamHI_R	AGGATCCCTGCATGCAGTTAACTCTTCCGC
1g63970_NdeI_F	ACATATGATGGCTACTTCTTCTACTCAGCTTCTAC	At1g63970 cTP
1g63970_BamHI_R	AGGATCCAGAAGCAGCTGAAACCGAGGC
2g20920_NdeI_F	ACATATGATGGCAACCGCAGCTCTC	At2g20920 cTP
2g20920_BamHI_R	AGGATCCAGAACTAGCTCTAGGCGGAGC
2g24090_NdeI_F	ACATATGATGGCTTCTCTCTCAATGGCTTC	At2g24090 cTP
2g24090_BamHI_R	AGGATCCCCCTTATGAGCGAAAACGGTAAAAGAATG
GFP_BamHI_F	AGGATCCATGGTGAGCAAGGGCGAGG	GFP(S65T)
GFP_XhoI_R	ACTCGAGCTACTTGTACAGCTCGTCCATGCCG
2g24040_XbaI_F	ATCTAGAATGGCTTCTCTCTCAATGGCTTC	Truncated At2g24090 cTP
2g24040_15_R	AGGATCCATGACAGAAGCTAACGTTAACGGAAG
2g24040_25_R	AGGATCCTGAGACCTTTGGAGAAGAAGAGCG
2g24040_35_R	AGGATCCACTCGTCGCGAAATGAACGG
2g24040_45_R	AGGATCCAAGCCCAGAAATGGAGTGACTTG
2g24040_55_R	AGGATCCTGTAGAAATCTTCAGAGGCAAAAC
2g24040_65_R	AGGATCCATGAAGCTTTTGAGAATTGGGGG
